# Supplementary material for: Integrated Profiling Identifies Long-Term Molecular Consequences of Prenatal Dexamethasone Treatment in the Rat Brain—Potential Triggers of Depressive Phenotype and Cognitive Impairment
Source: Mol Neurobiol. 2024 Nov 11;62(4):5183–201. doi: 10.1007/s12035-024-04586-7 (PMC11880045; doi:10.1007/s12035-024-04586-7)
Supplement: Supplementary file 1 — Supplementary file1 (XLSX 151 KB) [file 12035_2024_4586_MOESM1_ESM.xlsx]

## Sheet: Info
Integrated profiling identifies long-term molecular consequences of prenatal dexamethasone treatment in the rat brain - potential triggers of depressive phenotype and cognitive impairment
Molecuar Neurobiology
Magdalena Kukla-Bartoszek1, Marcin Piechota2, Maciej Suski3,4, Jacek Hajto2, Małgorzata Borczyk2, Agnieszka Basta-Kaim1, Katarzyna Głombik1*
1 Laboratory of Immunoendocrinology, Department of Experimental Neuroendocrinology, Maj Institute of Pharmacology, Polish Academy of Sciences, Smętna 12, 31-343 Kraków, Poland
2 Laboratory of Pharmacogenomics, Department of Molecular Neuropharmacology, Maj Institute of Pharmacology, Polish Academy of Sciences, Smętna 12, 31-343 Kraków, Poland
3 Department of Pharmacology, Jagiellonian University Medical College, Faculty of Medicine, Grzegórzecka 16, 31-531, Kraków, Poland.
4 Centre for the Development of Therapies for Civilization and Age-Related Diseases CDT-CARD, Jagiellonian University Medical College, Skawińska 8, 31-066, Kraków, Poland
corresponding author: K. Głombik; glombik@if-pan.krakow.pl

## Sheet: Supplementary Table S1 CpG FCx
chromosome	start	stop	symbol	p_fcx	diff_fcx	diff_sd_fcx	fdr_fcx
1	48204837	48205956	Igf2r	1.95752e-11	-0.0331246	0.013543	6.89373e-09
1	64375637	64375857	Cacng7	7.49781e-05	0.0224633	0.024592	0.00528096
1	71382958	71383530	Zfp444	0.000280751	-0.0315342	0.0238046	0.0162182
1	71445641	71446610	Zfp787	8.76973e-14	-0.0287696	0.0318336	4.63261e-11
1	72363478	72365273	LOC100911196	1.91197e-07	0.00566313	0.014113	2.7862e-05
1	80495973	80496585	Clasrp	1.72516e-06	0.0566445	0.0469176	0.000199741
1	80533381	80533720	Relb	0.000162438	0.0260573	0.03499	0.010401
1	81193081	81193652	Tescl	0.000605184	0.0217302	0.0307594	0.0300883
1	81238044	81238383	Kcnn4	5.94069e-05	0.0293122	0.0259088	0.00436615
1	81292042	81293140	Irgc	3.33794e-11	0.0256577	0.0248418	1.08509e-08
1	84145726	84145936	Ltbp4	3.59935e-12	0.0152104	0.0149309	1.44865e-09
1	88020953	88021473	Ryr1	3.73084e-14	0.0432944	0.0314843	2.1022e-11
1	89091314	89091688	Etv2	0.00110564	0.0089563	0.0150748	0.0479226
1	101123140	101123743	Rpl13a	0.00099052	0.00573931	0.00825181	0.0438318
1	101614530	101615167	Rasip1	9.83245e-06	0.0275824	0.0311459	0.000955217
1	151782515	151783073	Grm5	0.000443292	0.0317646	0.0277376	0.0241723
1	199940832	199941925	Bag3	0.000282073	-0.0156822	0.0267457	0.0162182
1	216292830	216293561	Kcnq1	0.000903054	-0.00696791	0.0176704	0.0419374
1	221114368	221115013	Ltbp3	0.00064318	0.0433216	0.028716	0.0316056
1	222673566	222673815	RGD1560108	8.65377e-07	0.0504783	0.0337671	0.000104488
1	278222129	278222382	Fam160b1	5.65508e-05	0.0315241	0.0575281	0.0042298
2	5575734	5576414	Nr2f1	0.000942862	-0.0125706	0.0181975	0.0431906
2	77586530	77587151	Basp1	1.13147e-10	0.0260927	0.0218374	3.18773e-08
2	182723336	182724388	Sfrp2	4.02796e-06	0.0115053	0.0136177	0.000436465
2	185850969	185851987	Mab21l2	3.7888e-09	-0.0270676	0.047296	8.00573e-07
2	187369313	187369762	Bcan	7.36246e-07	-0.0189684	0.0281508	9.15111e-05
2	196415187	196415605	RGD1359334	0.000187415	0.0264322	0.0355312	0.0117507
2	244521528	244521967	Stpg2	3.61437e-05	0.0106471	0.0121111	0.00296589
3	82854897	82856273	RGD1564664	0.000808689	-0.00493684	0.00859092	0.038616
3	123776067	123776634	Mavs	1.41684e-05	0.0146415	0.020261	0.00130164
3	148188537	148188812	Hm13	1.82358e-05	-0.0200202	0.0238227	0.00162241
3	155192650	155192853	Ppp1r16b	4.7257e-06	0.0267818	0.0153992	0.00049927
3	159754077	159754797	Jph2	5.29885e-05	0.0314636	0.0278779	0.00403477
3	164840529	164841145	Pard6b	0.000457748	0.0153102	0.0328037	0.0246426
3	164985581	164987498	Mocs3	3.35096e-15	0.0116153	0.025752	2.83223e-12
3	172194872	172195605	Npepl1	1.99927e-05	0.0181051	0.0306371	0.00172426
3	172375270	172376022	Gnas	0.000133674	-0.032762	0.0377197	0.00875821
3	172417402	172421434	Gnas	1.49851e-07	0.0131442	0.0219787	2.222e-05
3	173952695	173953983	Ppp1r3d	1.92962e-05	0.00665232	0.0158699	0.00168135
4	7317739	7318459	Atg9b	0.000263223	0.00392861	0.00848069	0.0157784
4	56443588	56444638	Prrt4	0.00112478	-0.0169422	0.0398423	0.0483499
4	83969970	83973242	Tril	2.67451e-09	0.00880275	0.0169809	5.94868e-07
4	85142008	85142543	Nod1	2.65098e-14	0.033695	0.0421093	1.60044e-11
4	153026659	153028562	Tmem121b	1.22735e-05	0.00560453	0.0202979	0.00113995
4	157989133	157989342	Cd9	0.00033004	0.0177253	0.0216046	0.0187214
4	160604839	160605618	Tspan9	2.06033e-07	0.00868418	0.0150827	2.95151e-05
4	163119259	163119551	Clec12a	6.08313e-11	0.106178	0.0400167	1.83624e-08
5	63788244	63788757	Nr4a3	8.25132e-05	0.0212726	0.023559	0.0057164
5	86695637	86696764	Megf9	0.00044954	0.00284794	0.0104375	0.0243558
5	129757980	129759092	Dmrta2	9.0341e-05	0.00583688	0.0133042	0.00620782
5	136163110	136163675	Rnf220	2.41056e-09	-0.0200131	0.0210443	5.50649e-07
5	139208163	139209508	Foxo6	3.3287e-08	-0.016447	0.0289703	5.40587e-06
5	144106681	144107003	Lsm10	0.000987486	-0.0139692	0.0212151	0.0438318
5	144760279	144760506	Tfap2e	9.34707e-05	0.0160449	0.0198813	0.00632011
5	148215833	148216155	Adgrb2	3.06168e-09	0.0469602	0.0398096	6.63522e-07
5	148257248	148257659	Col16a1	7.07613e-05	0.0121916	0.0219359	0.00507185
5	152470989	152471928	Fam110d	3.83667e-08	0.00888075	0.0141481	5.89591e-06
5	162031695	162032709	Lrrc38	6.30233e-05	0.00655291	0.0169423	0.00459201
5	162157966	162158550	Pramef27	4.5779e-07	0.0139839	0.0254113	6.04569e-05
5	169298357	169299104	Espn	1.05812e-13	0.0151595	0.0184914	5.26074e-11
5	169461384	169462108	Gpr153	0.0010869	0.00317868	0.0106644	0.0473532
6	15189790	15190702	Nrxn1	6.56871e-06	0.0181197	0.0305695	0.000653162
6	47811498	47811929	Dcdc2c	4.68069e-09	0.0310046	0.0390565	9.64907e-07
6	88231767	88232288	Rpl10l	0.001005	0.0184551	0.0493572	0.044241
6	91696164	91697603	Arf6	1.31785e-12	-0.0160098	0.03844	5.86236e-10
6	104406933	104408932	Ccdc177	4.19643e-05	-0.00824443	0.0316458	0.00334606
6	109095259	109095593	Acyp1	0.000501083	0.00923052	0.00448047	0.0263053
6	131836756	131838809	Bcl11b	2.87561e-13	0.0171699	0.03611	1.35026e-10
7	11254809	11255491	Tbxa2r	1.82802e-20	0.0395706	0.0385773	4.13819e-17
7	11310449	11310696	Tjp3	0.000497535	-0.0442573	0.0252139	0.0262823
7	11436207	11436570	Zbtb7a	0.00106553	0.025205	0.029473	0.0466623
7	11559277	11559864	Diras1	3.74841e-05	-0.0315062	0.0234805	0.00301729
7	12263924	12264756	Apc2	2.87069e-07	0.0283214	0.0356075	4.04385e-05
7	12400455	12401235	RGD1562114	0.00013176	-0.0332925	0.0437601	0.00870027
7	12770913	12771796	Grin3b	0.000895184	0.0164174	0.0653464	0.0418016
7	14043175	14043420	Syde1	0.000537917	0.0438244	0.0360611	0.0275544
7	14217413	14217749	Ephx3	1.67201e-05	0.00929658	0.0108121	0.00150338
7	27213247	27213848	Tdg	0.000849269	0.00310235	0.00902305	0.0403259
7	70458026	70458354	B4galnt1	8.08383e-09	0.0278907	0.0345888	1.55283e-06
7	117040135	117041463	Ccdc166	1.24991e-08	0.0107024	0.0275815	2.2477e-06
7	117238766	117240929	Plec	1.00791e-05	0.0149549	0.0137056	0.000968049
7	140466159	140468229	Wnt1	0.000343492	0.0127828	0.0193416	0.0191
7	142876867	142877299	Grasp	1.6492e-06	0.0184219	0.0341362	0.000193598
7	143112707	143112933	Krt81	0.000251178	0.0229681	0.0218103	0.015164
7	143958920	143959257	Sp7	0.000203376	0.0177518	0.0254835	0.012547
7	144272287	144272836	Atp5mc2	0.000281557	0.00761403	0.0129947	0.0162182
8	22055826	22056070	Icam5	3.41303e-06	0.0172556	0.0316007	0.000379565
8	22056793	22057052	Icam5	1.44887e-08	0.0478688	0.0405148	2.49916e-06
8	46610854	46611117	Tecta	5.72166e-05	0.0469034	0.0417336	0.00424206
8	52828656	52829558	RGD1563941	0.000307359	0.0041685	0.00764405	0.0175527
8	60120526	60120969	Isl2	0.00113868	0.0087113	0.00991204	0.0486068
8	61274564	61275099	Lingo1	0.00054226	0.0291257	0.0269726	0.0276095
8	61532337	61532558	Cspg4	5.44153e-05	0.0189152	0.022802	0.00410641
8	85749793	85750545	Ddx43	8.68406e-11	0.019722	0.0230363	2.53095e-08
8	95968492	95969230	Nt5e	0.000573362	0.00568303	0.00897307	0.0290031
8	99880164	99880577	Plscr4	6.42135e-07	0.0287465	0.0417434	8.10049e-05
8	118624880	118625601	Scap	5.31155e-06	0.0231008	0.0337987	0.000552477
9	10953466	10954351	Lrg1	4.58644e-10	0.0184435	0.0195923	1.10756e-07
9	17844755	17845758	Tmem151b	0.000718376	0.009745	0.0264171	0.0346955
9	65762979	65763922	Stradb	3.40334e-07	0.0290973	0.0443899	4.71557e-05
9	71443788	71446912	Fzd5	3.55949e-05	0.0036136	0.0161081	0.00294949
9	81586197	81586606	Tmbim1	2.22318e-09	0.0484564	0.0363015	5.21954e-07
9	82062539	82062971	Wnt10a	0.000945369	-0.0144264	0.0208573	0.0431906
9	82556596	82557207	Des	0.000682588	0.0120046	0.0221291	0.0333482
9	82584187	82585109	Speg	0.000266675	0.0102607	0.022109	0.0158728
9	82654861	82655164	Asic4	0.00112694	0.00633979	0.012148	0.0483499
9	97126327	97126595	Asb18	0.000145116	-0.0408527	0.021249	0.0094348
10	14248166	14248537	Nubp2	0.000276881	-0.00592714	0.00940864	0.0162182
10	17050579	17051254	Neurl1b	3.22417e-11	0.0246927	0.0390803	1.08509e-08
10	45480152	45480982	Obscn	5.27665e-15	0.0247766	0.0207494	4.05438e-12
10	46547130	46548850	Rai1	0.000711178	0.00360831	0.00868059	0.0345453
10	46840362	46840952	Myo15a	0.000960696	0.0202859	0.0312367	0.0434214
10	59697696	59698289	Haspin	0.000200574	0.0103859	0.0179445	0.0124651
10	65963544	65964104	Nlk	4.35494e-07	0.0490316	0.0250637	5.84253e-05
10	69782980	69783684	Tmem132e	0.000240925	-0.0188346	0.0246878	0.0146496
10	83078639	83079415	Tac4	0.000636103	0.0257762	0.0397214	0.0314406
10	89077916	89078200	Plekhh3	4.31363e-11	0.0410834	0.049656	1.35033e-08
10	90383750	90385258	Fam171a2	1.34597e-08	0.0170906	0.0374186	2.37003e-06
10	90746639	90746921	Adam11	4.31053e-05	0.021388	0.018518	0.00337339
10	91302029	91302241	Spata32	7.0809e-05	0.0136405	0.0158742	0.00507185
10	102136983	102137214	Sstr2	9.42864e-05	0.0257491	0.0277895	0.00632467
10	103335259	103336163	Btbd17	2.91156e-10	-0.0173261	0.0210477	7.45713e-08
10	103807331	103807822	Grin2c	0.00016444	0.0130716	0.0283179	0.01045
10	103945445	103946104	Cdr2l	5.54721e-09	0.0408347	0.026106	1.11631e-06
10	107057375	107057797	Dnah17	4.92949e-12	0.1097	0.0577756	1.89382e-09
10	109267348	109267875	Cep131	0.000336784	-0.00348179	0.0135475	0.018851
10	110445762	110446103	Narf	0.000477176	-0.00553335	0.00956233	0.0255259
10	111031330	111032716	Ptchd3	0.000588493	0.00366342	0.0150103	0.0294316
11	32769374	32769881	Runx1	7.24848e-05	0.0152593	0.0289089	0.00514824
11	86520824	86521934	Gp1bb	1.48638e-14	0.0191423	0.0309115	9.66373e-12
11	86553675	86556336	Tbx1	0.00051106	0.00837154	0.021983	0.0264999
11	87722117	87723770	Scarf2	0.000983909	-0.00549427	0.0171208	0.0438318
11	87732320	87733120	Scarf2	1.95844e-20	0.0181224	0.01649	4.13819e-17
12	13362282	13364379	Zfp316	0.000187689	0.00662684	0.0313856	0.0117507
12	14112298	14112739	Radil	0.000335822	0.0383053	0.0376778	0.018851
12	16750491	16750996	Elfn1	1.93174e-16	0.040924	0.0237799	2.33244e-13
12	16751236	16751592	Elfn1	0.000160971	0.0420311	0.0343449	0.0103857
12	22189244	22189446	Tfr2	2.35363e-10	0.0336533	0.0372258	6.21654e-08
12	24761476	24762016	Cldn4	6.63124e-09	0.0314847	0.0286757	1.30342e-06
12	37900991	37901281	Pitpnm2	8.58374e-06	0.0203664	0.0618341	0.000843602
12	38052484	38053314	Hip1r	0.00086126	0.00636553	0.0139609	0.0406669
12	39184490	39185274	Rnf34	0.000275693	0.00492861	0.00808627	0.0162182
12	39395734	39395948	P2rx7	2.0399e-22	0.0591651	0.0300009	1.72412e-18
12	40241990	40242418	Sh2b3	5.29779e-05	0.0135785	0.0178814	0.00403477
12	41663298	41663818	Lhx5	6.24086e-06	-0.014617	0.0171371	0.000635516
12	52376808	52377590	Fbrsl1	1.45229e-05	0.0106582	0.0291977	0.00131986
13	53859056	53859730	Nr5a2	0.000107267	0.00498546	0.012124	0.00713875
13	88536331	88536749	Uhmk1	1.22207e-08	-0.0307196	0.0356111	2.24542e-06
13	90949791	90950042	Vsig8	1.02203e-05	0.0330837	0.0458782	0.000970582
13	91161619	91163088	Fcgr2a	3.87095e-06	0.00340581	0.0108655	0.0004249
13	100928087	100928697	Capn2	0.000481323	0.00865032	0.0219287	0.0255858
13	105408152	105408482	Ddx3y	2.41327e-18	0.0384406	0.024851	4.07939e-15
14	1466258	1467082	Csf2ra	6.05396e-15	0.0468452	0.0378407	4.264e-12
14	16645758	16646696	Shroom3	1.03713e-05	0.0139423	0.0220915	0.00097398
14	84246020	84246891	Gal3st1	6.54414e-12	0.0402381	0.0334667	2.40483e-09
14	107748189	107749950	Zrsr1	3.4819e-16	-0.062401	0.106938	3.67863e-13
15	2374019	2377588	Zfp503	0.000959704	-0.00491535	0.0206594	0.0434214
15	24077827	24078666	Mapk1ip1l	3.25765e-06	0.0198667	0.0138873	0.000367115
15	33124761	33125105	Rem2	2.28889e-05	0.0206859	0.0199532	0.00193457
15	33773253	33775258	Jph4	3.56916e-08	0.0134716	0.0255322	5.5864e-06
16	20117522	20117884	Jak3	0.000742377	0.0188701	0.0282098	0.035651
16	20136439	20136767	Fcho1	7.84437e-05	-0.028941	0.0345448	0.00547939
16	20449174	20449717	Pde4c	5.36004e-06	-0.0373664	0.0291529	0.000552477
16	20588111	20589146	Isyna1	2.63384e-06	0.0403255	0.0449191	0.000300828
16	21085323	21085660	Hapln4	5.66238e-08	-0.0267218	0.023233	8.54615e-06
16	21292871	21295303	Cilp2	1.13e-08	0.00988491	0.0255682	2.12239e-06
16	69095833	69096756	Brf2	1.70722e-10	-0.0349444	0.0310698	4.65465e-08
16	69239433	69242679	Zfp703	3.38986e-08	0.0132947	0.0309991	5.40587e-06
17	76136715	76137416	Proser2	4.57382e-06	0.0397271	0.0530314	0.00048934
18	394422	394987	F8	0.000576493	0.0136469	0.0149438	0.0290031
18	402013	402678	Fundc2	2.1755e-08	0.00889944	0.00650772	3.60536e-06
18	30114472	30115062	Pcdha13	0.000207009	0.026875	0.031117	0.0126786
18	58270389	58270682	Apcdd1	0.00115176	0.0118069	0.0207701	0.048918
18	59835211	59836073	Onecut2	0.000506912	0.0181419	0.0184195	0.026447
18	60580983	60581707	Nedd4l	0.00038757	0.00831041	0.0214783	0.0214101
18	73624494	73624912	St8sia5	9.82215e-07	0.028749	0.0323888	0.000116925
18	79257809	79258741	Galr1	1.53414e-08	0.0189301	0.0183748	2.5933e-06
18	81524454	81524712	Cndp2	0.000889227	0.0138582	0.0381853	0.0417541
19	19403701	19404527	Snx20	1.92421e-05	-0.00493654	0.0119358	0.00168135
19	23387556	23390894	Sall1	2.28125e-05	0.00461457	0.0130618	0.00193457
19	24801411	24802202	Ptger1	5.52664e-18	0.0193771	0.0174174	7.7852e-15
19	25244801	25245254	Podnl1	5.55505e-07	0.0338131	0.0236736	7.11383e-05
19	25817280	25817685	Lyl1	7.93952e-07	0.0366193	0.0267587	9.72534e-05
19	25898627	25899562	Nfix	0.000931273	-0.0108406	0.0257515	0.0430116
19	26037950	26038218	MAST1	0.00116056	0.0261339	0.0516834	0.0490451
19	38768391	38768969	Cdh1	6.44456e-06	0.014675	0.0138604	0.000648446
19	42919840	42920167	Zfhx3	9.26338e-05	0.0258019	0.0257947	0.00631404
19	55096408	55097056	Zfpm1	0.000987986	0.0153362	0.0190443	0.0438318
19	59873081	59873614	Tomm20	1.36037e-15	0.0530068	0.067851	1.27754e-12
20	1897347	1897638	Ubd	6.52923e-21	-0.0808673	0.0411099	2.75925e-17
20	1980693	1980979	Gabbr1	4.81701e-05	-0.00632697	0.010169	0.00373517
20	4437043	4438793	LOC103689965	3.83988e-07	0.0130094	0.0286122	5.23463e-05
20	4445052	4445679	LOC103689965	1.59507e-12	0.0469937	0.0262168	6.74076e-10
20	4964020	4964314	Hspa1l	3.67826e-10	0.0398574	0.0361551	9.14373e-08
20	19398834	19399191	Fam13c	3.65732e-05	-0.015663	0.0161652	0.00297228
20	37587825	37588519	Msl3l2	5.29006e-07	0.00727705	0.0136259	6.8787e-05
20	46426240	46430092	Foxo3	4.27266e-05	0.00297946	0.0144823	0.00337339
X	10198490	10199268	Nyx	3.01928e-05	0.0234001	0.0339015	0.00252663
X	51787380	51791173	LOC102549011	0.000525885	-0.0154658	0.0251827	0.0271023
X	156227108	156230270	LOC690348	0.000396229	0.00989388	0.0358487	0.0217463

## Sheet: Supplementary Table S2 CpG Hp
chromosome	start	stop	symbol	p_hp	diff_hp	diff_sd_hp	fdr_hp
1	48175714	48176586	Igf2r	5.68447e-06	-0.00922215	0.0108687	0.000585917
1	48204837	48205956	Igf2r	3.19316e-09	-0.0415205	0.0151709	8.43393e-07
1	51619992	51620214	Pabpc6	3.36541e-05	0.0149463	0.0220297	0.00278867
1	64375637	64375857	Cacng7	7.4226e-07	-0.0259154	0.0236869	9.50543e-05
1	65531144	65532235	Mzf1	6.25865e-05	-0.0133758	0.0325994	0.00464019
1	71445641	71446610	Zfp787	3.88359e-20	-0.0424908	0.0447928	6.56482e-17
1	72400427	72401671	Zfp579	0.000442205	-0.0128125	0.0241986	0.0230711
1	78735023	78736146	Fkrp	3.4802e-06	-0.0361292	0.0364402	0.000367683
1	80135930	80136292	Gpr4	0.000369082	0.0166357	0.0160698	0.0198693
1	80415694	80416279	Bloc1s3	0.000316109	-0.00535767	0.0195158	0.0172371
1	81238044	81238383	Kcnn4	0.000943219	0.0203521	0.0177392	0.0413062
1	81292042	81293140	Irgc	1.76583e-06	0.0193035	0.0269442	0.000210208
1	82182584	82183849	Tmem145	0.000678411	-0.00819464	0.021994	0.0315051
1	84141795	84142091	Ltbp4	1.72691e-13	-0.0323862	0.0228184	8.10881e-11
1	84145726	84145936	Ltbp4	3.92467e-05	-0.00654483	0.0116704	0.00315917
1	88020953	88021473	Ryr1	1.62104e-07	0.0287958	0.0404744	2.4911e-05
1	151782515	151783073	Grm5	0.000203142	0.0264824	0.0312371	0.0119233
1	170603476	170604442	Dchs1	1.43826e-08	-0.029786	0.0388876	2.70137e-06
1	198706771	198707153	Dctpp1	0.00057592	0.00548812	0.0124626	0.0281925
1	215841113	215841630	Igf2	0.000632465	-0.00593554	0.0113809	0.0299723
1	220676531	220677692	Gal3st3	0.000962272	0.0107669	0.0313188	0.0415051
1	221114368	221115013	Ltbp3	0.000859936	0.0431244	0.0410338	0.0387986
1	222672755	222673005	RGD1560108	0.000271914	-0.0416541	0.0263245	0.0152321
1	222674125	222675105	RGD1560108	9.5656e-18	-0.0239156	0.0166956	8.98316e-15
1	225084956	225085684	RGD1597339	0.00117885	0.0102355	0.017399	0.0498181
1	246973113	246973343	Slc1a1	1.16356e-07	-0.0630078	0.0263216	1.85554e-05
1	255665446	255665651	Cpeb3	0.000638312	-0.0306698	0.0310112	0.0299723
1	267092620	267092983	Sh3pxd2a	1.00644e-08	-0.0217677	0.0233571	2.12661e-06
1	280636462	280636706	Emx2	6.5841e-06	-0.0174278	0.0207697	0.000670468
1	282169293	282170392	Eif3a	8.73555e-05	0.00273565	0.00758721	0.00611005
2	5544861	5545483	Fam172a	0.000295779	-0.00528151	0.0105489	0.0162333
2	121164603	121166472	Sox2	0.00057706	-0.00324083	0.010043	0.0281925
2	182723336	182724388	Sfrp2	0.000645334	0.00877944	0.0160816	0.0301346
2	185850969	185851987	Mab21l2	1.63394e-10	-0.0271052	0.028044	5.31157e-08
2	188016957	188017297	Arhgef2	0.000107443	-0.0459224	0.0663359	0.0072072
2	188638928	188639171	Efna3	2.04067e-06	0.0496547	0.0346401	0.000239552
2	244521528	244521967	Stpg2	0.000289287	0.00687448	0.00908677	0.0159807
3	471329	471690	Spopl	0.000113423	-0.0154607	0.00925087	0.0074323
3	2800698	2803585	Ajm1	4.34056e-09	-0.0139069	0.0322848	1.07901e-06
3	11779208	11779613	Sh2d3c	8.79317e-13	-0.0252303	0.0147926	3.71599e-10
3	22048869	22049270	Crb2	9.46424e-11	-0.0305977	0.03815	3.19967e-08
3	22055316	22056092	Crb2	0.000240035	-0.0123954	0.0212265	0.0138012
3	22643273	22643715	Lhx2	6.93589e-05	0.0103954	0.0115634	0.00505364
3	120106317	120106782	Prom2	0.000635997	-0.0161525	0.0373033	0.0299723
3	148188537	148188812	Hm13	2.11181e-14	-0.0311734	0.0218595	1.32805e-11
3	150055561	150056240	Actl10	2.62281e-05	-0.0145153	0.0181068	0.00230917
3	154043807	154044419	Nnat	1.62907e-12	-0.0303452	0.0256472	6.55662e-10
3	159754077	159754797	Jph2	7.73484e-06	0.0415221	0.0442378	0.000778272
3	164985581	164987498	Mocs3	5.45116e-15	0.0107448	0.0281485	3.83943e-12
3	168102170	168102391	Cyp24a1	1.25053e-08	-0.0645997	0.0421849	2.45801e-06
3	172194872	172195605	Npepl1	0.000962493	-0.0104578	0.0201672	0.0415051
3	172375270	172376022	Gnas	3.43328e-05	-0.0310241	0.0290566	0.00281729
4	437393	439490	En2	4.82314e-05	-0.00303673	0.0103514	0.00370593
4	115106005	115106328	Tet3	0.000863007	-0.0203554	0.0316867	0.0387986
4	115393336	115393637	Vax2	3.30683e-08	-0.026598	0.0253253	5.70395e-06
4	115440366	115440826	Ankrd53	5.88444e-05	0.0303076	0.0279698	0.00444065
4	157989133	157989342	Cd9	8.64799e-09	-0.0477716	0.0321744	1.97548e-06
5	126226576	126227037	Ttc22	0.000897672	0.0301453	0.0142725	0.0397246
5	135399183	135399899	Tmem69	4.83878e-06	-0.0101777	0.0153664	0.000504906
5	148215833	148216155	Adgrb2	0.000136237	0.0257537	0.0333383	0.00872327
5	153773746	153774028	Rcan3	9.94522e-09	-0.0550865	0.0282788	2.12661e-06
5	158308637	158309150	Pax7	0.000376836	-0.0120551	0.0150686	0.0201584
5	165773661	165775042	Casz1	8.50193e-08	-0.00705982	0.0135551	1.38189e-05
5	169298357	169299104	Espn	0.000188828	0.00729459	0.0149897	0.011319
5	169492414	169492656	Rnf207	0.000153432	-0.00973455	0.0138077	0.00967765
5	173289699	173290741	Mxra8	0.000747211	0.0068491	0.0135667	0.0345105
5	173471236	173471483	Ttll10	0.000450306	0.0191513	0.0275442	0.0233496
6	15189790	15190702	Nrxn1	4.61156e-16	0.0291706	0.0279632	3.54335e-13
6	27633856	27634823	Garem2	2.01094e-05	0.00587281	0.0169845	0.0017891
6	35314439	35314780	Osr1	0.000210815	0.00860505	0.0104411	0.0122042
6	47811498	47811929	Dcdc2c	0.000113437	0.0197117	0.0346126	0.0074323
6	72786672	72786891	Dtd2	0.000183322	-0.00600842	0.00654515	0.0111406
6	76382810	76384793	Insm2	9.52092e-09	-0.0224038	0.0298518	2.11765e-06
6	94834117	94834726	L3hypdh	0.000130549	-0.00407434	0.0103085	0.00842291
6	104406933	104408932	Ccdc177	1.37062e-05	-0.0089094	0.0312157	0.00128716
6	131836756	131838809	Bcl11b	4.07839e-26	0.024794	0.0289206	3.44706e-22
6	132239819	132240347	Hhipl1	3.3946e-11	-0.0204702	0.0278138	1.24744e-08
6	135729521	135731398	Amn	0.000460297	0.0026624	0.0131686	0.0237221
6	137965379	137965842	Crip1	1.08286e-08	0.0381988	0.0199585	2.23227e-06
7	11254809	11255491	Tbxa2r	3.2587e-19	0.0364118	0.0335187	3.93465e-16
7	11309856	11310061	Tjp3	7.56225e-08	-0.0595749	0.0391797	1.25326e-05
7	11310449	11310696	Tjp3	1.71288e-06	-0.0513576	0.0298733	0.000206818
7	11745007	11746480	Lingo3	1.16736e-08	0.033104	0.0268978	2.34917e-06
7	11995627	11996083	Abhd17a	2.18039e-08	-0.0331309	0.037035	3.83931e-06
7	12263924	12264756	Apc2	2.49453e-06	-0.0251672	0.027037	0.000284916
7	12400455	12401235	RGD1562114	0.000252919	-0.0373398	0.0302891	0.0144438
7	12514346	12515040	Gpx4	5.89799e-09	-0.0381829	0.0326009	1.38472e-06
7	12591268	12591487	Arid3a	2.78963e-06	-0.0287417	0.0213617	0.000307776
7	14043175	14043420	Syde1	1.317e-08	-0.0655463	0.029211	2.52985e-06
7	14217413	14217749	Ephx3	1.16298e-06	0.0100255	0.0129171	0.000146709
7	35471929	35472800	Tmcc3	1.78661e-05	-0.0171723	0.015623	0.00160643
7	57661227	57663080	Trhde	0.000615748	-0.00298262	0.0100613	0.0295699
7	66595357	66596256	Usp15	0.000623708	-0.00293681	0.00842041	0.0297829
7	70364076	70365953	Agap2	5.18427e-07	-0.00975359	0.0137989	6.95515e-05
7	70375190	70376254	Agap2	1.72507e-09	-0.0225086	0.0147823	5.20725e-07
7	114210512	114211041	Trappc9	0.00100568	-0.028907	0.0304115	0.0431474
7	116926111	116926478	Naprt	9.29809e-06	0.0102014	0.0142265	0.000893039
7	121888756	121889635	Fam83f	0.000882404	-0.00889356	0.0255275	0.0394607
7	141953503	141954004	Tmprss12	0.000184535	0.0220919	0.0279688	0.0111406
8	22055826	22056070	Icam5	0.000101149	-0.0096603	0.0171841	0.00683931
8	22056793	22057052	Icam5	8.50975e-06	-0.0302703	0.0282782	0.000826717
8	22269395	22270601	S1pr5	0.000931652	-0.019614	0.0193553	0.0410121
8	46610854	46611117	Tecta	3.16886e-10	0.0720552	0.0381023	9.9197e-08
8	60122197	60123262	Isl2	0.000585492	-0.00592809	0.0193734	0.0284401
8	61532337	61532558	Cspg4	0.000513845	0.0138803	0.0247996	0.0256984
8	63090577	63092056	Loxl1	0.000167199	-0.0309099	0.0287587	0.0103909
8	70613210	70613528	Igdcc4	3.99563e-05	-0.02757	0.0231467	0.00318595
8	99880164	99880577	Plscr4	1.25459e-06	0.0247441	0.0330061	0.000155939
8	107807004	107807270	Armc8	9.4766e-06	-0.00676787	0.00744828	0.000899958
8	118624880	118625601	Scap	1.42505e-06	-0.0261634	0.0286303	0.000174558
9	10632182	10632444	Ptprs	2.1998e-14	-0.0573296	0.0304771	1.32805e-11
9	10949369	10950403	Sema6b	0.000201435	-0.0162382	0.0271217	0.0119058
9	10953466	10954351	Lrg1	1.62766e-05	0.00983611	0.0204427	0.00147925
9	17844755	17845758	Tmem151b	0.000438603	-0.0107834	0.0317496	0.0230253
9	65762979	65763922	Stradb	2.86912e-05	0.0211504	0.0338797	0.00244947
10	38820747	38821553	Shroom1	7.90145e-06	-0.0217304	0.0226438	0.000785683
10	38823644	38823864	Shroom1	1.42821e-07	-0.0463873	0.0266314	2.23542e-05
10	45480152	45480982	Obscn	8.84718e-17	0.0207306	0.0215315	7.47764e-14
10	62647975	62649062	Abhd15	0.000825418	-0.00864042	0.0232341	0.0375077
10	71160968	71161279	Hnf1b	0.000192091	-0.0146606	0.0276072	0.0114335
10	74910212	74910984	Mtmr4	0.00106357	-0.0177865	0.0384638	0.0454003
10	82829573	82829919	Samd14	8.35052e-05	-0.0082546	0.00994937	0.00593878
10	83807944	83808409	Igf2bp1	6.72679e-05	-0.0178303	0.023311	0.00494389
10	85073510	85073894	Tbkbp1	8.74723e-05	-0.0164205	0.0141926	0.00611005
10	85443599	85444702	Arhgap23	1.07405e-19	-0.0321179	0.029609	1.51298e-16
10	88988872	88989219	Hsd17b1	2.93648e-05	-0.0251741	0.0179071	0.00248191
10	90383750	90385258	Fam171a2	0.000274132	-0.0111982	0.028607	0.0152432
10	90550154	90552002	Fzd2	0.000206429	-0.00803215	0.0145798	0.0120327
10	96663518	96664285	Cep112	9.85001e-05	0.0114174	0.0295189	0.0067139
10	103799203	103799794	Grin2c	0.000471961	0.0132972	0.0291082	0.0241187
10	107057375	107057797	Dnah17	3.50345e-07	0.0723767	0.0375647	5.01884e-05
10	109470493	109470755	Bahcc1	2.69402e-21	-0.0505072	0.0180212	5.69247e-18
11	31181089	31182036	Synj1	6.10849e-05	-0.00446418	0.0105446	0.00456893
11	32769374	32769881	Runx1	1.84689e-09	0.0228841	0.0211495	5.2225e-07
11	57993951	57994201	Nectin3	8.36151e-05	0.00709914	0.0102062	0.00593878
11	68308914	68309896	Sema5b	1.53098e-05	-0.0170697	0.0295044	0.0014065
11	70281934	70282198	Heg1	0.000473698	-0.0168423	0.0316893	0.0241187
11	86519149	86519403	Septin5	2.16176e-06	-0.052924	0.0439437	0.00025029
11	86520824	86521934	Gp1bb	4.94668e-14	-0.0141023	0.0177774	2.78729e-11
11	87727715	87728565	Scarf2	1.8537e-09	-0.0102452	0.0147496	5.2225e-07
11	87732320	87733120	Scarf2	1.97137e-08	-0.0117387	0.0162564	3.62219e-06
12	13362282	13364379	Zfp316	2.77073e-09	-0.0106243	0.0302822	7.55427e-07
12	13847387	13848197	Tnrc18	3.13417e-05	-0.0263479	0.0307836	0.00262277
12	16751236	16751592	Elfn1	0.000143045	0.0438026	0.0478437	0.00909035
12	22189244	22189446	Tfr2	3.47294e-07	0.0269047	0.032124	5.01884e-05
12	22410002	22410264	Ephb4	5.41234e-09	-0.0295559	0.0231854	1.307e-06
12	38982126	38982802	Orai1	4.01174e-07	-0.0486735	0.0409163	5.6512e-05
12	39395734	39395948	P2rx7	0.000481052	0.0204912	0.0175032	0.0243464
12	42481279	42481546	Tbx3	4.69726e-08	-0.0283352	0.0353925	7.94026e-06
12	47748064	47748646	Fam222a	2.71322e-05	-0.027578	0.027779	0.00234002
12	51247851	51251861	Mn1	9.82107e-05	-0.00644415	0.0226911	0.0067139
12	52359896	52360289	Fbrsl1	3.90622e-05	-0.0241099	0.0290096	0.00315917
13	51136946	51137509	Ppfia4	0.000119936	-0.0112542	0.0154531	0.00779771
13	53090667	53091003	Inava	0.000960443	-0.022744	0.0265496	0.0415051
13	84451786	84452211	Mael	0.000174747	0.0153424	0.029892	0.0107026
13	88536331	88536749	Uhmk1	4.71814e-07	0.0290243	0.0309585	6.43189e-05
13	91161619	91163088	Fcgr2a	7.99921e-06	0.00308419	0.00926793	0.000786155
13	105408152	105408482	Ddx3y	1.63663e-22	0.0371599	0.0213167	4.61093e-19
14	16645758	16646696	Shroom3	7.39182e-07	0.0152603	0.0220669	9.50543e-05
14	45694982	45695206	Tbc1d1	4.07772e-05	0.0130268	0.0123201	0.00322102
14	45797442	45798570	Tbc1d1	0.00026647	-0.00429993	0.0119377	0.0151155
14	85314221	85314824	Gas2l1	3.95291e-12	-0.0234207	0.0294576	1.51864e-09
14	92116724	92117550	Grb10	2.66134e-06	-0.0215289	0.0214529	0.000299916
14	107748189	107749950	Zrsr1	0.000504926	-0.0248212	0.0407818	0.0254026
14	113940129	113940376	Prorsd1	0.000597285	0.0065435	0.0103445	0.0288472
15	2374019	2377588	Zfp503	7.1517e-05	-0.00611278	0.0220976	0.00516634
16	19914378	19914694	Plvap	4.46225e-05	-0.0146233	0.018629	0.00346008
16	20271544	20271765	Map1s	0.000555282	-0.0352773	0.063672	0.0274459
16	20844958	20846411	Gdf1	0.000166522	-0.0185208	0.0217477	0.0103909
16	69095833	69096756	Brf2	6.80127e-14	-0.0440826	0.0374779	3.38143e-11
16	69239433	69242679	Zfp703	0.00113954	0.00732545	0.0280642	0.0483991
17	30864293	30864981	Fam50b	5.2903e-05	0.0414347	0.0358009	0.00402826
17	44522015	44522469	Hist1h2an	0.00053316	-0.00822184	0.00649249	0.0265074
17	76136715	76137416	Proser2	0.000365461	0.0267128	0.0296756	0.0198005
18	291745	293308	Mtmr1	2.80392e-06	0.0255341	0.0221262	0.000307776
18	56355011	56355849	Cdx1	4.67081e-07	-0.026393	0.0244233	6.43189e-05
18	79257809	79258741	Galr1	0.000754129	0.0109043	0.023717	0.0346408
19	19403701	19404527	Snx20	5.76588e-14	-0.00743697	0.0111431	3.04583e-11
19	20407086	20407542	Zfp423	3.33204e-07	-0.0284649	0.0234021	4.94078e-05
19	25123638	25124165	LOC686013	3.11173e-06	-0.0232451	0.0306849	0.000332915
19	25817280	25817685	Lyl1	0.000768997	-0.019193	0.0168128	0.0351328
19	25820030	25820437	Lyl1	5.72751e-13	-0.0386154	0.0234735	2.54784e-10
19	25886552	25886980	Nfix	0.000171276	-0.0179761	0.0268252	0.0105666
19	25898627	25899562	Nfix	7.00365e-07	-0.0145758	0.022849	9.2492e-05
19	42919840	42920167	Zfhx3	2.69697e-05	-0.0440182	0.0304369	0.00234002
19	44115768	44116800	Chst5	0.000383415	0.0171883	0.0184105	0.0203813
19	53017045	53017749	Foxf1	2.1218e-08	-0.0353448	0.0359208	3.81563e-06
19	55149216	55150699	Zfpm1	0.000897705	-0.0244674	0.0292376	0.0397246
19	59873081	59873614	Tomm20	6.76481e-11	0.0399346	0.0552094	2.38234e-08
20	1897347	1897638	Ubd	3.97798e-23	-0.0890235	0.0339042	1.6811e-19
20	1979774	1980272	Gabbr1	1.738e-07	-0.014999	0.0186023	2.62313e-05
20	1980693	1980979	Gabbr1	1.5113e-05	-0.00614226	0.00815981	0.00140368
20	4964020	4964314	Hspa1l	3.01896e-06	0.0274852	0.0241568	0.000327131
20	19398834	19399191	Fam13c	3.46289e-09	-0.0223521	0.0217913	8.8692e-07
20	47750803	47751924	Sobp	0.000437234	-0.0064357	0.0168305	0.0230253
X	10198490	10199268	Nyx	9.39758e-05	0.0202941	0.0352022	0.00651052
X	45522546	45523330	Pnpla4	0.000108356	0.0198964	0.0271774	0.00721121
X	51787380	51791173	LOC102549011	0.000272131	-0.0159889	0.0228676	0.0152321
X	62372449	62372737	Arx	1.38008e-18	0.0649741	0.0244545	1.45806e-15
X	156227108	156230270	LOC690348	4.42682e-05	-0.00998505	0.0236103	0.00346008

## Sheet: Supplementary Table S3 - enrFCx
GOID	GOTerm	Ontology Source	Term PValue	Term PValue Corrected with Bonferroni step down	Group PValue	Group PValue Corrected with Bonferroni step down	GOLevels	% Associated Genes	Nr. Genes	Associated Genes Found	% Nr. Genes Changed	Term Status
KEGG:04020	Calcium signaling pathway	KEGG_20.05.2019	0.000714742	0.00571794	0.000714742	0.00285897	[-1]	3.58974	7	[Gnas, Grin2c, Grm5, P2rx7, Ptger1, Ryr1, Tbxa2r]	100	Upregulation
KEGG:04024	cAMP signaling pathway	KEGG_20.05.2019	0.00541675	0.021667	0.00541675	0.0108335	[-1]	2.85714	6	[Gabbr1, Gnas, Grin2c, Grin3b, Pde4c, Sstr2]	67	Upregulation
KEGG:04080	Neuroactive ligand-receptor interaction	KEGG_20.05.2019	0.0016869	0.0084345	0.0016869	0.0050607	[-1]	2.49308	9	[Gabbr1, Galr1, Grin2c, Grin3b, Grm5, P2rx7, Ptger1, Sstr2, Tbxa2r]	89	Upregulation
KEGG:04530	Tight junction	KEGG_20.05.2019	0.00979893	0.00979893	0.00979893	0.00979893	[-1]	2.94118	5	[Cldn4, Nedd4l, Pard6b, Runx1, Tjp3]	80	Upregulation
KEGG:04310	Wnt signaling pathway	KEGG_20.05.2019	0.00139758	0.00838547	0.000430261	0.0021513	[-1]	3.75	6	[Apc2, Fzd5, Nlk, Sfrp2, Wnt1, Wnt10a]	67	Upregulation
KEGG:04390	Hippo signaling pathway	KEGG_20.05.2019	0.00126788	0.00887517	0.000430261	0.0021513	[-1]	3.82166	6	[Apc2, Cdh1, Fzd5, Pard6b, Wnt1, Wnt10a]	67	Upregulation
KEGG:04550	Signaling pathways regulating pluripotency of stem cells	KEGG_20.05.2019	9.39116e-05	0.000845205	0.000430261	0.0021513	[-1]	5	7	[Apc2, Fzd5, Jak3, Lhx5, Wnt1, Wnt10a, Zfhx3]	NA	No change
KEGG:04934	Cushing syndrome	KEGG_20.05.2019	0.0076458	0.0152916	0.000430261	0.0021513	[-1]	3.125	5	[Apc2, Fzd5, Gnas, Wnt1, Wnt10a]	60	Upregulation
KEGG:05226	Gastric cancer	KEGG_20.05.2019	0.00601241	0.0180372	0.000430261	0.0021513	[-1]	3.31126	5	[Apc2, Cdh1, Fzd5, Wnt1, Wnt10a]	60	Upregulation

## Sheet: Supplementary Table S4 - enrHp
GOID	GOTerm	Ontology Source	Term PValue	Term PValue Corrected with Bonferroni step down	Group PValue	Group PValue Corrected with Bonferroni step down	GOLevels	% Associated Genes	Nr. Genes	Associated Genes Found	% Nr. Genes Changed	Term Status
KEGG:04020	Calcium signaling pathway	KEGG_20.05.2019	0.000542671	0.00108534	0.000542671	0.00108534	[-1]	3.58974	7	[Gnas, Grin2c, Grm5, Orai1, P2rx7, Ryr1, Tbxa2r]	71	Upregulation
KEGG:04550	Signaling pathways regulating pluripotency of stem cells	KEGG_20.05.2019	0.00359723	0.00359723	0.00359723	0.00359723	[-1]	3.57143	5	[Apc2, Fzd2, Sox2, Tbx3, Zfhx3]	-80	Downregulation

## Sheet: Supplementary Table S5-mRNA,FCx
gene_id	gene_name	logFC	logCPM	LR	PValue	FDR
ENSRNOG00000018822	Slc5a5	-1.38167	2.32719	26.7558	2.30852e-07	0.00345031
ENSRNOG00000047988	Bola2	-0.579868	5.4866	25.3297	4.83208e-07	0.00361101
ENSRNOG00000017872	ENSRNOG00000017872	-0.832471	4.49481	24.4692	7.55054e-07	0.00374969
ENSRNOG00000012067	Fam111a	4.0153	2.28006	23.5469	1.21908e-06	0.00374969
ENSRNOG00000048004	Garem2	-0.567909	4.22111	23.4919	1.25441e-06	0.00374969
ENSRNOG00000070914	Tmem238	-0.537968	3.56913	22.4709	2.13347e-06	0.00531448
ENSRNOG00000004947	Zfp871	0.336129	6.35715	21.4013	3.72527e-06	0.00710419
ENSRNOG00000024239	Fam89b	-0.351849	5.74091	21.3619	3.80259e-06	0.00710419
ENSRNOG00000011984	Cxcl14	-0.579914	5.02404	21.0011	4.59023e-06	0.00723266
ENSRNOG00000019990	Rex1bd	-0.452147	3.78951	20.8999	4.83919e-06	0.00723266
ENSRNOG00000039350	ENSRNOG00000039350	-0.643338	5.13952	20.4875	6.00225e-06	0.00815542
ENSRNOG00000011032	Lhfpl2	-0.425769	5.12892	20.2282	6.87323e-06	0.0085606
ENSRNOG00000001827	Masp1	-0.452802	4.63254	19.5678	9.70935e-06	0.01053
ENSRNOG00000025634	Zfhx2	0.335101	5.1378	19.4108	1.0541e-05	0.01053
ENSRNOG00000017914	Cavin3	-0.515573	4.56235	19.4059	1.0568e-05	0.01053
ENSRNOG00000002217	Plac8	-1.29866	0.35386	19.1479	1.20969e-05	0.0110171
ENSRNOG00000066854	ENSRNOG00000066854	-0.510716	5.86547	19.0806	1.25311e-05	0.0110171
ENSRNOG00000008734	Zmym2	0.284187	6.35108	18.8898	1.38493e-05	0.0110935
ENSRNOG00000007350	Rac2	-0.745211	1.71395	18.7833	1.46441e-05	0.0110935
ENSRNOG00000046021	Pcsk1n	-0.494295	10.0963	18.6354	1.58252e-05	0.0110935
ENSRNOG00000024603	Rps15	-0.465464	8.27712	18.6326	1.5849e-05	0.0110935
ENSRNOG00000067979	Uqcrq	-0.474087	6.73298	18.5757	1.63292e-05	0.0110935
ENSRNOG00000004519	Atg2b	0.398744	5.77112	18.4491	1.74499e-05	0.0113394
ENSRNOG00000005690	Lmcd1	-0.59473	3.69859	18.285	1.90198e-05	0.0116323
ENSRNOG00000067661	Camk2n1	-0.592856	10.8195	18.2417	1.94572e-05	0.0116323
ENSRNOG00000050510	Rab1b	-1.53865	3.18666	18.1591	2.03198e-05	0.0116808
ENSRNOG00000022921	Dact2	-0.370944	6.46308	18.0647	2.13523e-05	0.0117464
ENSRNOG00000025527	Mtcl1	0.363877	6.32246	17.964	2.25119e-05	0.0117464
ENSRNOG00000006623	Cd302	-0.45387	4.05828	17.8803	2.35242e-05	0.0117464
ENSRNOG00000015155	Tnnc2	-0.588871	4.30871	17.876	2.35777e-05	0.0117464
ENSRNOG00000070266	Ccdc85b	-0.401241	6.10753	17.5896	2.74085e-05	0.013015
ENSRNOG00000066637	Rps10l1	-0.503369	4.80011	17.5581	2.78655e-05	0.013015
ENSRNOG00000030579	ENSRNOG00000030579	-0.425402	3.60478	17.4755	2.91033e-05	0.0130485
ENSRNOG00000002575	Sap30l	-0.532954	5.00261	17.438	2.96834e-05	0.0130485
ENSRNOG00000015221	Eif3f	-0.339906	7.44812	17.2678	3.24634e-05	0.0135811
ENSRNOG00000069579	C1qtnf4	-0.354098	8.38544	17.2533	3.27123e-05	0.0135811
ENSRNOG00000020989	Tm7sf2	-0.380611	3.89837	17.1727	3.41302e-05	0.0137868
ENSRNOG00000001963	Mx2	-0.451813	4.46046	16.8186	4.11287e-05	0.0155398
ENSRNOG00000024382	Fcgr3a	-0.731645	1.4876	16.7994	4.15468e-05	0.0155398
ENSRNOG00000005353	Rybp	0.284822	5.79116	16.7974	4.15892e-05	0.0155398
ENSRNOG00000001861	Ydjc	-0.415062	4.83599	16.4712	4.93942e-05	0.0171729
ENSRNOG00000048187	Epop	-0.456515	6.13286	16.4181	5.0799e-05	0.0171729
ENSRNOG00000025443	Map1lc3a	-0.298474	7.81795	16.4137	5.09154e-05	0.0171729
ENSRNOG00000019394	Mpv17l2	-0.476363	4.51902	16.4092	5.10362e-05	0.0171729
ENSRNOG00000047085	Lrrtm2	0.545589	5.50705	16.3538	5.25493e-05	0.0171729
ENSRNOG00000000842	Ddah2	-1.18854	1.11707	16.3429	5.28538e-05	0.0171729
ENSRNOG00000013809	Kbtbd2	0.354591	5.32882	16.2747	5.4792e-05	0.0174239
ENSRNOG00000019692	Metrn	-0.617464	6.94052	16.1949	5.71478e-05	0.0177662
ENSRNOG00000000054	Abhd8	-0.391704	8.80638	16.1588	5.82461e-05	0.0177662
ENSRNOG00000028956	Mbd3	-0.364144	6.98307	16.0614	6.13226e-05	0.0177862
ENSRNOG00000036834	Gpr84	-0.690057	2.13256	16.0513	6.16479e-05	0.0177862
ENSRNOG00000014791	Peg3	0.428072	8.72995	16.0442	6.18815e-05	0.0177862
ENSRNOG00000013069	Sapcd2	-0.971734	1.32998	15.9561	6.48268e-05	0.018009
ENSRNOG00000018379	Zfp688	-0.53554	2.8392	15.9492	6.50667e-05	0.018009
ENSRNOG00000012807	C1qa	-0.512033	5.69513	15.8577	6.82868e-05	0.0185566
ENSRNOG00000043225	Zfp771	-0.384467	6.37877	15.768	7.16015e-05	0.0191099
ENSRNOG00000042309	Kiaa0408L	0.353283	6.37451	15.7117	7.37667e-05	0.0193424
ENSRNOG00000000185	Mpst	-0.398605	4.4677	15.5577	8.00265e-05	0.0205225
ENSRNOG00000068707	Arhgdig	-0.335994	5.95461	15.5207	8.16085e-05	0.0205225
ENSRNOG00000013023	Nop53	-0.374172	6.22938	15.5027	8.23866e-05	0.0205225
ENSRNOG00000014908	Sf3b5	-0.345993	5.3166	15.3728	8.82512e-05	0.0212816
ENSRNOG00000007784	Bloc1s1	-0.321286	5.15583	15.3721	8.82818e-05	0.0212816
ENSRNOG00000021156	Vegfb	-0.460366	5.38564	15.3291	9.03122e-05	0.0214255
ENSRNOG00000033881	Insyn2a	0.554373	3.17463	15.2721	9.30822e-05	0.0217171
ENSRNOG00000019568	Jund	-0.347356	7.8324	15.2208	9.56444e-05	0.0217171
ENSRNOG00000012736	Znrd2	-0.362662	4.87659	15.2129	9.60439e-05	0.0217171
ENSRNOG00000011251	Hcrtr2	1.00619	0.548107	15.1874	9.73534e-05	0.0217171
ENSRNOG00000061533	AABR07001926.3	0.518347	2.82232	15.1281	0.000100457	0.0220799
ENSRNOG00000010737	Mbnl2	0.308779	7.35158	15.0718	0.000103498	0.0224187
ENSRNOG00000009243	Oaf	-0.489113	5.79025	14.96	0.000109815	0.023447
ENSRNOG00000003833	Nenf	-0.385651	5.02259	14.9007	0.000113323	0.0238553
ENSRNOG00000049302	Chd9	0.30005	5.82856	14.7248	0.000124398	0.0258229
ENSRNOG00000018690	Rgs17	0.474671	4.82826	14.6517	0.00012932	0.0263344
ENSRNOG00000032708	RT1-Bb	-1.61258	1.45241	14.6362	0.000130386	0.0263344
ENSRNOG00000067799	Selenow	-0.437158	9.53315	14.5593	0.000135816	0.0270655
ENSRNOG00000017416	Ppic	-0.808828	1.75248	14.5225	0.000138495	0.0272361
ENSRNOG00000013451	Drosha	0.227586	6.38624	14.4853	0.000141257	0.0273833
ENSRNOG00000021794	Znhit2	-0.327004	4.458	14.4392	0.00014476	0.0273833
ENSRNOG00000019873	B3gat3	-0.351522	7.45965	14.4268	0.000145711	0.0273833
ENSRNOG00000011133	Trpc4	0.822048	3.75917	14.3886	0.000148699	0.0273833
ENSRNOG00000042886	Rps28	-0.47049	5.1069	14.363	0.000150735	0.0273833
ENSRNOG00000014363	Arhgef3	0.411346	6.27569	14.3604	0.000150944	0.0273833
ENSRNOG00000000700	Tmem119	-0.403599	4.94947	14.3464	0.000152068	0.0273833
ENSRNOG00000027030	Adm	-0.898292	0.553642	14.3178	0.000154395	0.0274172
ENSRNOG00000023463	Parp9	-0.642026	2.66759	14.2967	0.000156136	0.0274172
ENSRNOG00000048282	Mpnd	-0.329925	5.13564	14.2481	0.000160224	0.0274172
ENSRNOG00000062531	ENSRNOG00000062531	-0.415693	4.4103	14.2339	0.000161435	0.0274172
ENSRNOG00000059605	Ddn	-0.37895	10.8607	14.2134	0.000163206	0.0274172
ENSRNOG00000065229	ENSRNOG00000065229	0.296034	4.70352	14.2127	0.000163263	0.0274172
ENSRNOG00000018212	Abhd17a	-0.409023	7.6065	14.1608	0.000167833	0.0276371
ENSRNOG00000014453	Anxa5	-0.288066	6.24636	14.1431	0.000169414	0.0276371
ENSRNOG00000018735	Cd74	-1.36657	4.23732	14.1353	0.00017012	0.0276371
ENSRNOG00000014049	Riok1	0.313978	4.36119	14.0467	0.000178326	0.0286333
ENSRNOG00000042960	Rgcc	-0.432464	6.16424	14.0248	0.000180413	0.0286333
ENSRNOG00000068684	ENSRNOG00000068684	0.46437	3.17288	14.0084	0.000182	0.0286333
ENSRNOG00000055292	ENSRNOG00000055292	0.516225	2.73902	13.9652	0.000186231	0.0288363
ENSRNOG00000018485	Gpr155	0.313812	5.2106	13.9559	0.000187148	0.0288363
ENSRNOG00000049918	Lrg1	-0.672665	2.31842	13.9145	0.000191314	0.0291774
ENSRNOG00000020254	Per2	0.398349	5.29078	13.847	0.000198317	0.0297563
ENSRNOG00000063610	ENSRNOG00000063610	0.535603	4.72122	13.8166	0.000201543	0.0297563
ENSRNOG00000068445	Rplp2	-0.361829	7.25333	13.8104	0.000202209	0.0297563
ENSRNOG00000056458	Cep290	0.396131	3.97137	13.7597	0.00020775	0.0297563
ENSRNOG00000011803	Lrfn2	0.50656	4.17724	13.7579	0.000207941	0.0297563
ENSRNOG00000016705	Prpf4b	0.27938	5.50299	13.7543	0.000208347	0.0297563
ENSRNOG00000015385	Pink1	-0.319066	8.26316	13.7391	0.00021004	0.0297563
ENSRNOG00000064222	Rpl35al1	-0.565778	6.23219	13.7075	0.0002136	0.0297563
ENSRNOG00000060449	Rps21	-0.387043	7.21767	13.672	0.000217671	0.0297563
ENSRNOG00000016245	Neto2	0.328971	5.68662	13.6558	0.000219567	0.0297563
ENSRNOG00000000991	Arpc1b	-0.547236	4.49253	13.638	0.000221648	0.0297563
ENSRNOG00000002793	Sstr2	0.727126	4.5867	13.6259	0.000223088	0.0297563
ENSRNOG00000033906	Zfp667	0.433839	3.56703	13.5982	0.000226406	0.0297563
ENSRNOG00000043498	Sik2	0.290282	6.20417	13.5966	0.000226592	0.0297563
ENSRNOG00000018143	Hpdl	-0.624797	1.4005	13.5953	0.000226749	0.0297563
ENSRNOG00000042421	1110065P20Rik	-0.392657	6.2204	13.5935	0.000226965	0.0297563
ENSRNOG00000005673	Runx1t1	0.58209	3.91202	13.5536	0.000231849	0.0300213
ENSRNOG00000029903	Spock3	0.520309	6.28494	13.5122	0.000237023	0.0300213
ENSRNOG00000069314	Lrrc3c	1.13465	-0.387258	13.5036	0.000238105	0.0300213
ENSRNOG00000063446	ENSRNOG00000063446	0.464857	2.83174	13.4958	0.000239095	0.0300213
ENSRNOG00000068859	Fam210a	0.425835	3.79004	13.491	0.000239716	0.0300213
ENSRNOG00000065098	ENSRNOG00000065098	0.341451	5.66149	13.4806	0.000241038	0.0300213
ENSRNOG00000017330	AC103221.1	-0.562815	2.73623	13.3985	0.000251831	0.0311063
ENSRNOG00000014290	Grm1	0.373448	4.99116	13.2742	0.000269082	0.0329647
ENSRNOG00000018795	Rpl18a	-0.380101	7.79807	13.2584	0.000271366	0.0329743
ENSRNOG00000032844	RT1-Da	-1.36379	2.48344	13.211	0.000278309	0.0335452
ENSRNOG00000019138	Clec11a	-0.34411	4.77989	13.1742	0.000283831	0.0336184
ENSRNOG00000043416	Bcl3	-1.52236	-0.577176	13.1471	0.000287967	0.0336184
ENSRNOG00000068956	Rpl8	-0.374399	8.26363	13.1406	0.000288971	0.0336184
ENSRNOG00000016472	Marchf4	0.414652	5.01382	13.1319	0.000290312	0.0336184
ENSRNOG00000018170	Slc27a1	-0.3973	7.08827	13.124	0.000291538	0.0336184
ENSRNOG00000001613	Zbtb11	0.348942	5.73686	13.1166	0.000292683	0.0336184
ENSRNOG00000031211	Acsm5	-0.947742	1.31584	13.104	0.000294661	0.0336184
ENSRNOG00000010079	Ca3	3.1189	2.01185	13.0748	0.00029929	0.0338878
ENSRNOG00000002105	Cdc7	0.51527	2.51793	13.0508	0.000303152	0.0339918
ENSRNOG00000064385	Ftl1	-0.405642	8.22989	13.0314	0.000306307	0.0339918
ENSRNOG00000050706	Col25a1	0.574723	5.38463	13.0122	0.000309468	0.0339918
ENSRNOG00000019578	Rps16	-0.45023	7.92082	13.0093	0.000309952	0.0339918
ENSRNOG00000003232	Slc9a3r1	-0.45144	6.17871	12.9993	0.000311612	0.0339918
ENSRNOG00000016905	Hmg20a	0.32599	6.01123	12.9858	0.000313854	0.0339918
ENSRNOG00000013552	Scd	-0.347352	4.84353	12.9676	0.000316933	0.0340783
ENSRNOG00000011011	Nmb	-0.973973	0.80179	12.9308	0.00032322	0.034506
ENSRNOG00000018454	Apoe	-0.499567	11.3199	12.903	0.00032806	0.0346635
ENSRNOG00000017969	Olfm3	0.379525	5.57119	12.8957	0.000329333	0.0346635
ENSRNOG00000016180	Pdp1	0.367489	6.98024	12.8619	0.000335338	0.0348383
ENSRNOG00000004206	Glrx5	-0.340143	5.94227	12.8461	0.00033818	0.0348383
ENSRNOG00000000471	Rps18	-0.409163	7.77411	12.8329	0.000340586	0.0348383
ENSRNOG00000031163	Nfkbiz	-0.814737	1.96266	12.8224	0.000342492	0.0348383
ENSRNOG00000016877	Shisa7	0.27995	6.82173	12.8128	0.00034426	0.0348383
ENSRNOG00000008373	Colec11	-0.385996	8.14538	12.8089	0.00034498	0.0348383
ENSRNOG00000045819	H2aj	-0.670625	3.17575	12.6711	0.000371355	0.0372501
ENSRNOG00000038297	Plekhd1	-0.545927	4.7221	12.651	0.000375365	0.0374014
ENSRNOG00000064515	ENSRNOG00000064515	0.390671	3.95309	12.6183	0.000381993	0.0375306
ENSRNOG00000010260	Dixdc1	0.283648	6.30502	12.6097	0.000383743	0.0375306
ENSRNOG00000026239	Arid4a	0.350241	5.1599	12.6045	0.000384814	0.0375306
ENSRNOG00000007830	Apold1	-0.783634	3.28608	12.5896	0.000387894	0.0375306
ENSRNOG00000067296	ENSRNOG00000067296	0.383835	3.38389	12.5721	0.000391548	0.0375306
ENSRNOG00000002026	Dnajc28	0.322661	3.80774	12.5712	0.000391729	0.0375306
ENSRNOG00000002159	Gpat3	0.472619	2.4634	12.5283	0.000400839	0.0377761
ENSRNOG00000023410	Apol9a	-1.12379	0.338931	12.5248	0.000401578	0.0377761
ENSRNOG00000050869	Cebpd	-0.843443	2.63584	12.5235	0.000401873	0.0377761
ENSRNOG00000019987	Scand1	-0.440308	6.28087	12.4818	0.000410926	0.0383748
ENSRNOG00000026643	Chordc1	0.429404	5.60133	12.4667	0.000414276	0.0383748
ENSRNOG00000014272	Rpl35	-0.433502	7.5871	12.4592	0.000415945	0.0383748
ENSRNOG00000043007	Rcn3	-0.488209	3.15499	12.4347	0.00042144	0.0386432
ENSRNOG00000007673	Ppig	0.363481	5.61433	12.4067	0.000427801	0.0387798
ENSRNOG00000016587	Ninj1	-0.329751	4.55766	12.4053	0.000428119	0.0387798
ENSRNOG00000054204	Gria2	0.350358	8.88165	12.2806	0.000457691	0.0412087
ENSRNOG00000015242	Fbxl8	-0.94361	0.0198927	12.2362	0.00046871	0.0418256
ENSRNOG00000015090	Nubp2	-0.259712	4.7052	12.2255	0.000471402	0.0418256
ENSRNOG00000048891	Prr14l	0.300126	5.80017	12.2106	0.000475193	0.0418256
ENSRNOG00000037850	Mtarc1	-0.337456	5.36184	12.2084	0.000475736	0.0418256
ENSRNOG00000065643	Sox4	-0.295486	5.10966	12.1759	0.000484107	0.0420799
ENSRNOG00000061989	Nkrf	0.38961	4.57821	12.1753	0.00048426	0.0420799
ENSRNOG00000040166	Ankrd34b	0.478419	3.74453	12.1458	0.000491974	0.042282
ENSRNOG00000007426	Tmem64	-0.487883	3.48251	12.143	0.000492731	0.042282
ENSRNOG00000026504	Fam114a1	-0.428881	3.45901	12.1341	0.000495073	0.042282
ENSRNOG00000013841	Dcaf1	0.315974	5.24975	12.1168	0.000499686	0.0423316
ENSRNOG00000019459	Oaz1	-0.308544	8.79948	12.1108	0.000501318	0.0423316
ENSRNOG00000062849	ENSRNOG00000062849	0.774039	1.09694	12.0714	0.000512003	0.042991
ENSRNOG00000009196	Rc3h2	0.291554	5.73263	12.0509	0.000517667	0.0432237
ENSRNOG00000063418	ENSRNOG00000063418	-0.365172	7.36546	12.0301	0.000523478	0.0434662
ENSRNOG00000015956	Usp29	0.415472	6.17509	12	0.000531994	0.0436518
ENSRNOG00000010697	Hadh	-0.423603	5.0856	11.9954	0.000533334	0.0436518
ENSRNOG00000020618	AC099450.1	-0.397283	9.05743	11.9884	0.000535313	0.0436518
ENSRNOG00000024595	Cers6	0.468294	4.68753	11.9812	0.000537396	0.0436518
ENSRNOG00000014946	Thumpd1	0.282572	5.30604	11.9501	0.000546443	0.0441467
ENSRNOG00000022466	Chchd4	0.360839	3.89884	11.9305	0.00055221	0.0442528
ENSRNOG00000014323	Extl2	0.339572	5.47132	11.9256	0.000553678	0.0442528
ENSRNOG00000007061	Arhgef33	-0.641909	1.22843	11.9014	0.000560909	0.0443153
ENSRNOG00000015340	Dnajc25	-0.924406	1.82713	11.8984	0.00056183	0.0443153
ENSRNOG00000067038	ENSRNOG00000067038	0.327023	5.15387	11.8742	0.000569172	0.0443153
ENSRNOG00000008859	Tank	0.404124	3.38061	11.8729	0.000569556	0.0443153
ENSRNOG00000064417	ENSRNOG00000064417	0.440407	3.75415	11.8652	0.000571924	0.0443153
ENSRNOG00000014509	Sacs	0.350014	6.9284	11.8573	0.000574363	0.0443153
ENSRNOG00000013282	Mctp1	0.641846	4.58838	11.8322	0.000582152	0.0443153
ENSRNOG00000039876	Hnrnpa0	-0.338013	7.29157	11.819	0.000586299	0.0443153
ENSRNOG00000024631	Chadl	-0.618321	4.16178	11.8082	0.000589716	0.0443153
ENSRNOG00000019435	Psd	-0.381587	9.39773	11.801	0.000591988	0.0443153
ENSRNOG00000000161	Chm	0.311921	4.95048	11.7935	0.000594372	0.0443153
ENSRNOG00000009409	Fbxo2	-0.403181	7.0185	11.7828	0.000597792	0.0443153
ENSRNOG00000059900	Bst2	-0.593497	3.04855	11.7799	0.000598742	0.0443153
ENSRNOG00000004737	Cd48	-0.424735	3.91631	11.778	0.000599333	0.0443153
ENSRNOG00000043300	Enho	-0.415682	6.50484	11.7607	0.000604942	0.0443153
ENSRNOG00000005825	Lyz2	-0.414131	5.4953	11.7593	0.000605403	0.0443153
ENSRNOG00000058094	AABR07028902.1	0.332906	5.87236	11.7424	0.000610914	0.0443153
ENSRNOG00000013794	Rbp1	-0.725054	2.46701	11.7389	0.000612068	0.0443153
ENSRNOG00000005100	Tmco5a	1.15797	0.131586	11.7226	0.000617442	0.0443153
ENSRNOG00000055751	P3h2	-1.16002	0.164114	11.7203	0.000618219	0.0443153
ENSRNOG00000018911	Pfkfb3	0.314913	4.94046	11.6939	0.000627066	0.0443153
ENSRNOG00000029071	Unc5c	0.325535	4.74843	11.6814	0.000631291	0.0443153
ENSRNOG00000069530	Zfp81	0.568189	2.0868	11.6745	0.00063361	0.0443153
ENSRNOG00000015335	Rpl13	-0.371647	8.43594	11.6716	0.0006346	0.0443153
ENSRNOG00000045779	AABR07039210.2	0.348016	5.90601	11.6688	0.000635557	0.0443153
ENSRNOG00000005335	Galnt13	0.509274	4.37428	11.6494	0.000642216	0.0443153
ENSRNOG00000014598	Abhd13	0.293681	4.95788	11.6479	0.000642738	0.0443153
ENSRNOG00000036829	Nckap1l	-0.42025	4.116	11.646	0.000643401	0.0443153
ENSRNOG00000007769	Marchf2	-0.313683	6.5113	11.6406	0.000645274	0.0443153
ENSRNOG00000026962	Osbpl8	0.291757	6.3288	11.6405	0.000645322	0.0443153
ENSRNOG00000020014	Myh14	-0.330724	5.69467	11.6374	0.000646375	0.0443153
ENSRNOG00000047611	Top1	0.281491	6.0821	11.6175	0.000653343	0.04438
ENSRNOG00000042592	Rgs10	-0.445268	5.18845	11.593	0.000662017	0.04438
ENSRNOG00000010302	Rasl10b	-0.38798	7.14281	11.5888	0.000663506	0.04438
ENSRNOG00000007864	Vrk2	-0.587307	1.42329	11.5863	0.000664389	0.04438
ENSRNOG00000002369	Rgs8	0.479822	5.58533	11.5839	0.000665257	0.04438
ENSRNOG00000050805	Tsc22d4	-0.357509	6.7028	11.5825	0.000665744	0.04438
ENSRNOG00000042353	Mlkl	-1.18269	-0.524832	11.5759	0.000668104	0.04438
ENSRNOG00000002050	Igfbp7	-0.413475	7.1624	11.5545	0.000675851	0.0446959
ENSRNOG00000032822	AABR07068694.1	-0.721291	1.16703	11.5405	0.000680974	0.0448363
ENSRNOG00000014832	Mapkapk3	-0.412369	4.09638	11.5018	0.000695292	0.0455042
ENSRNOG00000049150	AABR07045621.1	0.612727	1.21382	11.491	0.000699359	0.0455042
ENSRNOG00000019572	Lsm4	-0.275995	5.65285	11.4886	0.000700252	0.0455042
ENSRNOG00000047957	Traf5	0.755788	0.548593	11.4699	0.000707336	0.0455856
ENSRNOG00000001170	Cox6a1	-0.29861	8.75314	11.4646	0.000709344	0.0455856
ENSRNOG00000057221	Scn3b	0.40489	7.5226	11.4612	0.000710654	0.0455856
ENSRNOG00000018378	Cacnb2	0.31445	5.18057	11.4506	0.000714703	0.0456494
ENSRNOG00000007099	S100pbp	0.317526	5.16916	11.4365	0.000720168	0.0458027
ENSRNOG00000021010	Arl2	-0.237497	5.6516	11.4162	0.000728068	0.0460459
ENSRNOG00000027596	Mbd5	0.324324	5.28075	11.4109	0.000730154	0.0460459
ENSRNOG00000010235	Pkig	-0.351696	6.63951	11.3724	0.000745435	0.0468121
ENSRNOG00000008223	Cnr1	0.376359	7.6575	11.3563	0.000751933	0.0469103
ENSRNOG00000069017	Plpp5	0.199657	6.26527	11.3501	0.000754424	0.0469103
ENSRNOG00000008296	Tpgs1	-0.305373	6.23169	11.3412	0.000758054	0.0469103
ENSRNOG00000002928	Guk1	-0.316142	7.56465	11.331	0.000762248	0.0469103
ENSRNOG00000009325	Fuca1	-0.290497	5.28827	11.3277	0.000763599	0.0469103
ENSRNOG00000031041	ENSRNOG00000031041	-1.05363	0.555976	11.3223	0.000765831	0.0469103
ENSRNOG00000003863	Trir	-0.245381	5.71258	11.3089	0.000771364	0.0470564
ENSRNOG00000012348	Exosc4	-0.329156	4.03476	11.256	0.00079364	0.0481257
ENSRNOG00000010947	Mmp14	-0.678726	3.67977	11.2521	0.000795333	0.0481257
ENSRNOG00000037540	Tmem256	-0.439451	3.91151	11.2329	0.000803607	0.0484303
ENSRNOG00000010746	Rpl32	-0.419066	7.71863	11.2246	0.00080722	0.0484527
ENSRNOG00000000467	Ring1	-0.326391	4.44586	11.2011	0.00081749	0.0487981
ENSRNOG00000043503	Ehd1	-0.244573	5.6109	11.1965	0.000819505	0.0487981
ENSRNOG00000065497	ENSRNOG00000065497	0.500894	3.23425	11.1734	0.000829766	0.0490495
ENSRNOG00000000664	Tpst2	-0.309344	4.68009	11.1723	0.00083029	0.0490495
ENSRNOG00000013517	Phtf2	0.369032	3.15502	11.1561	0.000837553	0.04915
ENSRNOG00000013190	Rnaset2	-0.417408	4.58362	11.1539	0.000838569	0.04915
ENSRNOG00000024114	Zdbf2	0.742923	4.09406	11.1455	0.000842336	0.0491635
ENSRNOG00000004650	Begain	-0.329909	7.41374	11.1284	0.000850178	0.0491635
ENSRNOG00000003348	Rasd1	0.374219	4.91023	11.1275	0.000850557	0.0491635
ENSRNOG00000069065	Fam181b	-0.523968	4.45779	11.1245	0.000851957	0.0491635
ENSRNOG00000007323	Ric8b	0.31143	5.10644	11.0903	0.00086779	0.0494226
ENSRNOG00000012985	Pfdn5	-0.267073	5.20062	11.0882	0.000868784	0.0494226
ENSRNOG00000030983	B3galt5	0.406598	3.54995	11.0816	0.000871872	0.0494226
ENSRNOG00000025060	Nanos1	-0.525622	2.18757	11.0766	0.000874222	0.0494226
ENSRNOG00000029528	Cbs	-0.425587	6.32969	11.0728	0.000876049	0.0494226
ENSRNOG00000053366	AABR07002784.1	0.44147	2.49602	11.0723	0.000876288	0.0494226
ENSRNOG00000052256	Dact3	-0.434767	8.62983	11.0496	0.000887048	0.0496602
ENSRNOG00000014076	Mbnl1	0.252329	6.22747	11.0494	0.000887145	0.0496602
ENSRNOG00000042731	Slc25a18	-0.515703	6.54273	11.0323	0.00089538	0.0497679
ENSRNOG00000002874	Rbm25	0.302611	5.63126	11.0316	0.000895728	0.0497679
ENSRNOG00000064545	ENSRNOG00000064545	-0.391066	7.45252	11.0245	0.000899178	0.0497745
ENSRNOG00000017737	Dgkz	-0.294399	9.66515	11.0119	0.000905311	0.0499291

## Sheet: Supplemetary Table S6 -mRNA,Hp
gene_id	gene_name	logFC	logCPM	LR	PValue	FDR
ENSRNOG00000008015	Fos	-0.64182	3.22977	22.485	2.11795e-06	0.0316125

## Sheet: Supplementary Table S7-enrFCx
GOID	GOTerm	Ontology Source	Term PValue	Term PValue Corrected with Bonferroni step down	Group PValue	Group PValue Corrected with Bonferroni step down	GOLevels	% Associated Genes	Nr. Genes	Associated Genes Found	% Nr. Genes Changed	Term Status
KEGG:03010	Ribosome	KEGG_20.05.2019	6.0075e-10	2.403e-09	6.0075e-10	1.2015e-09	[-1]	8.37989	15	[Rpl13, Rpl18a, Rpl32, Rpl35, Rpl35al1, Rpl37, Rpl37a, Rpl8, Rplp2, Rps10l1, Rps15, Rps16, Rps18, Rps21, Rps28]	-100	Downregulation
KEGG:05150	Staphylococcus aureus infection	KEGG_20.05.2019	0.00131273	0.0039382	0.00131273	0.00131273	[-1]	6.57895	5	[C1qa, Fcgr3a, Masp1, RT1-Bb, RT1-Da]	-100	Downregulation

## Sheet: Supplemetary Table S8 -prot,FCx
ProteinGroups	Genes	ProteinDescriptions	Ratio	Fold Change	Pvalue	Qvalue				In Table S8 proteins with fold change > 1.25 are included, for further analysis fold change > 1.5 was applied
P14141	Ca3	Carbonic anhydrase 3	16.3077	16.3077	1.3485e-05	0.00010788
Q63734	Kcnc4	Potassium voltage-gated channel subfamily C member 4	2.35253	2.35253	0.0333225	0.0280982
P06866	Hp	Haptoglobin	2.28957	2.28957	0.00915225	0.0103778
P80299	Ephx2	Bifunctional epoxide hydrolase 2	2.10004	2.10004	0.000182708	0.000598501
Q9QXS7	Cml5	Probable N-acetyltransferase CML5	1.98686	1.98686	0.0161218	0.0162032
P81718	Ptpn6	Tyrosine-protein phosphatase non-receptor type 6	1.97545	1.97545	0.0096726	0.0108672
P62494	Rab11a	Ras-related protein Rab-11A	1.8717	1.8717	0.000921564	0.00186184
Q5U1X0	Taf11	Transcription initiation factor TFIID subunit 11	1.81039	1.81039	0.0017761	0.00305351
Q4V8B3	Med24	Mediator of RNA polymerase II transcription subunit 24	1.74392	1.74392	0.0441168	0.0348383
P50116	S100a9	Protein S100-A9	1.64059	1.64059	0.0537497	0.0409424
P50298	Nat2	Arylamine N-acetyltransferase 2	1.61551	1.61551	0.00028065	0.000822884
Q6Y1S1	Myd88	Myeloid differentiation primary response protein MyD88	1.60251	1.60251	0.000852887	0.00175653
Q5FVF1	Fra10ac1	Protein FRA10AC1 homolog	1.58765	1.58765	0.00973378	0.0109128
Q66HG3	Cndp1	Beta-Ala-His dipeptidase	1.5738	1.5738	0.0678871	0.0493049
Q4KM93	Tmem177	Transmembrane protein 177	1.5732	1.5732	3.07844e-10	2.71661e-07
Q5FVR6	Cmss1	Protein CMSS1	1.56871	1.56871	0.0276401	0.024274
P35572	Igfbp6	Insulin-like growth factor-binding protein 6	1.55977	1.55977	0.00158862	0.00280549
P54258	Atn1	Atrophin-1	1.52896	1.52896	0.0405095	0.0327699
Q63187	Eloa	Elongin-A	1.50777	1.50777	0.0227919	0.0209981
Q63544	Sncg	Gamma-synuclein	1.49013	1.49013	0.000651309	0.00145835
Q3LUD4	Lzts2	Leucine zipper putative tumor suppressor 2	1.48705	1.48705	0.0376486	0.0308633
P54256	Hap1	Huntingtin-associated protein 1	1.47223	1.47223	5.04771e-05	0.000261757
Q5U3Z0	Cfap298	Cilia- and flagella-associated protein 298	1.41724	1.41724	0.0172744	0.0170601
P49002	Bmp3	Bone morphogenetic protein 3	1.40368	1.40368	0.00837737	0.00971359
P48450	Lss	Lanosterol synthase	1.39867	1.39867	0.00778875	0.00916458
Q5HZE8	Tmem59l	Transmembrane protein 59-like	1.37088	1.37088	0.0235856	0.0215795
P33533	Oprd1	Delta-type opioid receptor	1.36795	1.36795	0.0212665	0.019986
P05942	S100a4	Protein S100-A4	1.35815	1.35815	1.80136e-06	3.22221e-05
P27791	Prkaca	cAMP-dependent protein kinase catalytic subunit alpha	1.35735	1.35735	0.000257171	0.000776882
P06300	Pdyn	Proenkephalin-B	1.35253	1.35253	0.00375808	0.00522521
Q9Z330	Dnmt1	DNA (cytosine-5)-methyltransferase 1	1.33956	1.33956	0.0320107	0.0272519
P85108	Tubb2a	Tubulin beta-2A chain	1.33308	1.33308	0.000615451	0.00139108
Q8K3Y6	Zc3hav1	Zinc finger CCCH-type antiviral protein 1	1.32559	1.32559	0.00225568	0.00363098
Q91XV6	Fxyd6	FXYD domain-containing ion transport regulator 6	1.32442	1.32442	4.55538e-05	0.000246672
P62966	Crabp1	Cellular retinoic acid-binding protein 1	1.31842	1.31842	0.0336637	0.0283559
Q9ER31	Entpd6	Ectonucleoside triphosphate diphosphohydrolase 6	1.31834	1.31834	0.000424463	0.00109993
P07943	Akr1b1	Aldo-keto reductase family 1 member B1	1.29296	1.29296	0.0023386	0.00373425
P62329	Tmsb4x	Thymosin beta-4	1.2924	1.2924	0.0370724	0.030513
P97527	Cntn5	Contactin-5	1.29217	1.29217	0.0163106	0.0163312
Q9R1K2	Tenm2	Teneurin-2	1.2912	1.2912	1.71127e-06	3.22221e-05
Q4V897	Ccdc90b	Coiled-coil domain-containing protein 90B, mitochondrial	1.2866	1.2866	0.000526694	0.00127431
Q497B0	Nit2	Omega-amidase NIT2	1.28648	1.28648	0.00488205	0.00637717
P47728	Calb2	Calretinin	1.27879	1.27879	1.54734e-05	0.000119581
Q6DTM3	Ahi1	Jouberin	1.2722	1.2722	0.00397122	0.00545487
Q99PS8	Hrg	Histidine-rich glycoprotein	1.26481	1.26481	0.000196013	0.000627872
P49620	Dgkg	Diacylglycerol kinase gamma	1.25444	1.25444	0.000114357	0.000454912
Q5FVJ6	Bscl2	Seipin	0.799694	-1.25048	0.0014488	0.00263598
B2GV05	Rbm5	RNA-binding protein 5	0.79937	-1.25099	0.00516209	0.00665969
P48769	Dck	Deoxycytidine kinase	0.798712	-1.25202	0.0585747	0.0438416
Q792S6	Bok	Bcl-2-related ovarian killer protein	0.798703	-1.25203	0.00369641	0.00515296
D4A1R8	Cpne1	Copine-1	0.798395	-1.25251	0.000323791	0.000913963
P63033	Rasd2	GTP-binding protein Rhes	0.797579	-1.25379	0.0466248	0.036475
Q07936	Anxa2	Annexin A2	0.797412	-1.25406	0.0196199	0.0187597
P07154	Ctsl	Procathepsin L	0.796237	-1.25591	0.0230484	0.0211755
Q5RJQ8	Calhm2	Calcium homeostasis modulator protein 2	0.795771	-1.25664	0.000292085	0.00084808
Q5I0C5	Mtfmt	Methionyl-tRNA formyltransferase, mitochondrial	0.79468	-1.25837	0.000394087	0.00104697
Q05030	Pdgfrb	Platelet-derived growth factor receptor beta	0.794143	-1.25922	0.0330048	0.0278746
P42335	Itpkb	Inositol-trisphosphate 3-kinase B	0.793459	-1.2603	0.0327127	0.0276867
Q63862	Myh11	Myosin-11 (Fragment)	0.793059	-1.26094	0.00803425	0.00939099
P29101	Syt2	Synaptotagmin-2	0.792837	-1.26129	5.53866e-05	0.000275723
P29418	Atp5f1e	ATP synthase subunit epsilon, mitochondrial	0.790476	-1.26506	1.95751e-07	6.67455e-06
P06760	Gusb	Beta-glucuronidase	0.785537	-1.27301	0.0257793	0.0231085
Q6AY43	Dync2li1	Cytoplasmic dynein 2 light intermediate chain 1	0.785115	-1.2737	0.00693187	0.00839205
Q9JID1	Pdcd4	Programmed cell death protein 4	0.784809	-1.27419	0.0137046	0.0142693
Q9ESK8	Kcnmb4	Calcium-activated potassium channel subunit beta-4	0.78417	-1.27523	0.0106957	0.011727
Q9ES58	Cd200r1	Cell surface glycoprotein CD200 receptor 1	0.783922	-1.27564	2.16173e-06	3.58488e-05
Q0HA29	Nmnat2	Nicotinamide/nicotinic acid mononucleotide adenylyltransferase 2	0.782349	-1.2782	0.0421112	0.0335877
Q68G31	Pbld	Phenazine biosynthesis-like domain-containing protein	0.78219	-1.27846	0.068774	0.0498548
Q80W57	Abcg2	Broad substrate specificity ATP-binding cassette transporter ABCG2	0.781447	-1.27968	0.00112875	0.00217304
P13832	Rlc-a	Myosin regulatory light chain RLC-A	0.780912	-1.28055	0.000468854	0.00117917
Q5M831	Dbndd1	Dysbindin domain-containing protein 1	0.778167	-1.28507	0.00398092	0.00545877
Q5BK13	Tmem199	Transmembrane protein 199	0.77797	-1.2854	0.0565301	0.0426521
Q00900	Hivep2	Human immunodeficiency virus type I enhancer-binding protein 2 homolog	0.777946	-1.28544	0.000578409	0.00133841
P13109	Fgf2	Fibroblast growth factor 2	0.776125	-1.28845	0.000394587	0.00104697
A2VCW9	Aass	Alpha-aminoadipic semialdehyde synthase, mitochondrial	0.776074	-1.28854	0.00154587	0.00276708
P53670	Limk2	LIM domain kinase 2	0.77577	-1.28904	0.000842529	0.00175105
Q02974	Khk	Ketohexokinase	0.775684	-1.28918	0.0140152	0.0144884
D3ZAT9	Faxc	Failed axon connections homolog	0.77497	-1.29037	0.000948701	0.00190699
O08590	Aoc3	Membrane primary amine oxidase	0.774173	-1.2917	0.0467902	0.0365864
P48284	Ca4	Carbonic anhydrase 4	0.774153	-1.29173	5.17287e-07	1.37898e-05
Q5I0I9	Coq10b	Coenzyme Q-binding protein COQ10 homolog B, mitochondrial	0.772109	-1.29515	0.000272305	0.000807282
D4A7V9	Eif2ak4	eIF-2-alpha kinase GCN2	0.771495	-1.29619	0.00028384	0.000829127
Q6WN19	Rtn2	Reticulon-2	0.771246	-1.2966	0.000377551	0.00101359
P35952	Ldlr	Low-density lipoprotein receptor	0.771053	-1.29693	0.0035564	0.00500601
Q5RJQ0	Chst1	Carbohydrate sulfotransferase 1	0.76994	-1.2988	9.64777e-05	0.000402285
B0BN70	Smim7	Small integral membrane protein 7	0.769323	-1.29984	0.000597327	0.00136827
P63331	Ppp2ca	Serine/threonine-protein phosphatase 2A catalytic subunit alpha isoform	0.76831	-1.30156	0.030145	0.025913
P07314	Ggt1	Glutathione hydrolase 1 proenzyme	0.76584	-1.30576	0.000373315	0.00100919
Q6AYD1	Mblac1	Metallo-beta-lactamase domain-containing protein 1	0.765488	-1.30636	0.00459382	0.00611997
Q62904	Hsd17b7	3-keto-steroid reductase/17-beta-hydroxysteroid dehydrogenase 7	0.764806	-1.30752	0.0288994	0.0251134
D4A4K3	Atg14	Beclin 1-associated autophagy-related key regulator	0.764737	-1.30764	0.016631	0.016631
P83900	Rapgef5	Rap guanine nucleotide exchange factor 5	0.764471	-1.30809	0.00135197	0.00248538
P14740	Dpp4	Dipeptidyl peptidase 4	0.763121	-1.31041	0.0281698	0.0246273
Q5FVJ8	Senp8	Sentrin-specific protease 8	0.76295	-1.3107	0.00120885	0.00227846
Q6DGF9	Acbd4	Acyl-CoA-binding domain-containing protein 4	0.761786	-1.3127	6.19826e-05	0.000291155
P31232	Tagln	Transgelin	0.76169	-1.31287	0.01455	0.0149481
O55004	Rnase4	Ribonuclease 4	0.760476	-1.31497	0.00604977	0.00751614
Q6IN33	Rcan1	Calcipressin-1	0.75944	-1.31676	0.00595132	0.00742515
P08485	Chrm4	Muscarinic acetylcholine receptor M4	0.757581	-1.31999	1.12271e-08	1.37489e-06
P07808	Npy	Pro-neuropeptide Y	0.757389	-1.32033	0.00568569	0.00715963
Q64194	Lipa	Lysosomal acid lipase/cholesteryl ester hydrolase	0.755843	-1.32303	0.000190381	0.000617285
P63182	Cbln1	Cerebellin-1	0.754937	-1.32461	0.000260456	0.000783829
P36365	Fmo1	Flavin-containing monooxygenase 1	0.753904	-1.32643	0.0181002	0.0176566
Q6AXZ0	Paip2	Polyadenylate-binding protein-interacting protein 2	0.753827	-1.32656	0.00861863	0.00994986
Q80W89	Ndufa11	NADH dehydrogenase [ubiquinone] 1 alpha subcomplex subunit 11	0.751636	-1.33043	1.79984e-06	3.22221e-05
P35233	Ptpn2	Tyrosine-protein phosphatase non-receptor type 2	0.751182	-1.33124	0.00575731	0.00723413
A1A5P2	Rrs1	Ribosome biogenesis regulatory protein homolog	0.750818	-1.33188	0.0170254	0.0169164
Q9Z1K9	Adam17	Disintegrin and metalloproteinase domain-containing protein 17	0.748077	-1.33676	0.00773251	0.00911188
Q4KM35	Psmb10	Proteasome subunit beta type-10	0.747588	-1.33764	0.00541943	0.00688566
P02454	Col1a1	Collagen alpha-1(I) chain	0.747511	-1.33777	0.0658661	0.0480123
Q641X2	Leo1	RNA polymerase-associated protein LEO1	0.746513	-1.33956	0.000252285	0.000763568
Q62908	Csrp2	Cysteine and glycine-rich protein 2	0.745463	-1.34145	7.95535e-06	7.74374e-05
P0C2C1	Mrpl30	Large ribosomal subunit protein uL30m	0.74504	-1.34221	0.0655631	0.0478726
Q63175	Serinc5	Serine incorporator 5	0.745032	-1.34222	0.00011726	0.00046022
Q9JHE8	Ninj2	Ninjurin-2	0.742684	-1.34647	0.000155731	0.000544888
A1L1L2	Tmem214	Transmembrane protein 214	0.74015	-1.35108	9.70737e-05	0.000402451
P25099	Adora1	Adenosine receptor A1	0.739885	-1.35156	0.000128033	0.000483005
Q5U4F3	Fam107b	Protein FAM107B	0.739835	-1.35165	0.0363229	0.0300864
O55000	Ppp1r10	Serine/threonine-protein phosphatase 1 regulatory subunit 10	0.739214	-1.35279	0.000388485	0.0010371
Q99PR0	Pomt1	Protein O-mannosyl-transferase 1	0.737513	-1.35591	0.00244815	0.00386269
Q01460	Ctbs	Di-N-acetylchitobiase	0.736936	-1.35697	5.50504e-06	5.80399e-05
Q9EQP5	Prelp	Prolargin	0.736457	-1.35785	0.0417657	0.0334454
P97557	Kcnv1	Potassium voltage-gated channel subfamily V member 1	0.735237	-1.3601	0.000133316	0.000499388
B5DF93	Patl1	Protein PAT1 homolog 1	0.734662	-1.36117	7.42867e-06	7.34561e-05
Q63624	Scaf1	Splicing factor, arginine/serine-rich 19	0.73449	-1.36149	0.00178634	0.00306119
O54698	Slc29a1	Equilibrative nucleoside transporter 1	0.73365	-1.36305	0.00172745	0.00298275
P62957	Cacng7	Voltage-dependent calcium channel gamma-7 subunit	0.73192	-1.36627	0.000177398	0.000590209
Q5M971	Mllt11	Protein AF1q	0.729078	-1.3716	0.016849	0.0168068
Q9R1E9	Ccn2	CCN family member 2	0.728349	-1.37297	0.00654756	0.00804299
D4A2Y9	Pex13	Peroxisomal membrane protein PEX13	0.728246	-1.37316	4.74847e-06	5.47795e-05
Q62931	Gosr1	Golgi SNAP receptor complex member 1	0.727083	-1.37536	2.15429e-05	0.000148232
P04355	Mt2	Metallothionein-2	0.726633	-1.37621	0.0331723	0.0280012
Q8VGC3	Cacnb2	Voltage-dependent L-type calcium channel subunit beta-2	0.725214	-1.3789	0.0106256	0.0116679
P63116	Slc7a10	Asc-type amino acid transporter 1	0.724511	-1.38024	9.19753e-05	0.000390118
Q5U367	Plod3	Multifunctional procollagen lysine hydroxylase and glycosyltransferase LH3	0.724065	-1.38109	1.70282e-05	0.000125367
Q66H94	Fkbp9	Peptidyl-prolyl cis-trans isomerase FKBP9	0.722812	-1.38348	0.00105866	0.00207881
Q5BJM8	Slc30a7	Zinc transporter 7	0.72225	-1.38456	0.0367372	0.0303034
P47727	Cbr1	Carbonyl reductase [NADPH] 1	0.72177	-1.38548	2.6159e-08	1.96021e-06
Q62935	Vwf	von Willebrand factor (Fragment)	0.720066	-1.38876	0.00010743	0.000435188
Q9R1A0	Ccnh	Cyclin-H	0.716996	-1.39471	0.00164323	0.00286845
Q01579	Gstt1	Glutathione S-transferase theta-1	0.716638	-1.3954	0.000702483	0.00154256
Q3KRC5	Dus3l	tRNA-dihydrouridine(47) synthase [NAD(P)(+)]-like	0.715899	-1.39685	5.86649e-07	1.50636e-05
F1LZ52	Klhl3	Kelch-like protein 3	0.715727	-1.39718	0.019729	0.0188188
Q4KM33	Plek	Pleckstrin	0.713922	-1.40071	0.000488275	0.0012088
Q45R42	Lrrc4	Leucine-rich repeat-containing protein 4	0.712156	-1.40419	4.57981e-05	0.000246748
D3ZTD8	Sema5a	Semaphorin-5A	0.712101	-1.4043	0.00860458	0.00994085
O88828	Polr2f	DNA-directed RNA polymerases I, II, and III subunit RPABC2	0.708926	-1.41058	0.0066653	0.00814989
Q5XJW2	Gadd45gip1	Large ribosomal subunit protein mL64	0.707834	-1.41276	0.00527179	0.00674913
P47820	Ace	Angiotensin-converting enzyme	0.707575	-1.41328	0.0251857	0.022732
Q9EPJ0	Nucks1	Nuclear ubiquitous casein and cyclin-dependent kinase substrate 1	0.707273	-1.41388	0.0124485	0.0131857
Q6Y290	Rnf130	E3 ubiquitin-protein ligase RNF130	0.706468	-1.41549	0.000200075	0.000638315
Q5XIE9	Med20	Mediator of RNA polymerase II transcription subunit 20	0.704977	-1.41849	0.0027472	0.00416132
Q63750	Mrpl23	Large ribosomal subunit protein uL23m	0.704332	-1.41979	0.00812338	0.00947395
D3ZEF4	Cul7	Cullin-7	0.702567	-1.42335	0.000264172	0.00079053
Q4V8A9	Pomk	Protein O-mannose kinase	0.699703	-1.42918	0.00169369	0.00294978
Q7TMA5	Apob	Apolipoprotein B-100	0.694374	-1.44015	0.0216711	0.0202273
Q9QZQ5	Ccn3	CCN family member 3	0.693204	-1.44258	1.17405e-06	2.36593e-05
Q99JA8	Ngb	Neuroglobin	0.692762	-1.4435	1.62171e-05	0.000121907
Q810W9	Whrn	Whirlin	0.685578	-1.45862	0.000117751	0.00046022
D4A5C3	Hmgcll1	3-hydroxy-3-methylglutaryl-CoA lyase, cytoplasmic	0.685424	-1.45895	0.000360885	0.000987163
O54735	Pde5a	cGMP-specific 3',5'-cyclic phosphodiesterase	0.684815	-1.46025	0.000203671	0.000647195
Q9R141	Slc22a4	Solute carrier family 22 member 4	0.678529	-1.47378	0.00598568	0.00745634
Q9EPW1	Bmal1	Basic helix-loop-helix ARNT-like protein 1	0.677512	-1.47599	0.000524361	0.00127128
Q63384	Ntsr2	Neurotensin receptor type 2	0.677505	-1.476	0.0374498	0.030732
Q63505	Gtf3c1	General transcription factor 3C polypeptide 1	0.674777	-1.48197	3.24597e-05	0.00019282
P17988	Sult1a1	Sulfotransferase 1A1	0.67412	-1.48342	6.71317e-05	0.000309779
P43427	Slc2a5	Solute carrier family 2, facilitated glucose transporter member 5	0.673259	-1.48531	0.000284771	0.000830321
Q6AYK2	Jmjd6	Bifunctional arginine demethylase and lysyl-hydroxylase JMJD6	0.673169	-1.48551	0.00357546	0.00502672
Q62880	Taf9b	Transcription initiation factor TFIID subunit 9B	0.669684	-1.49324	3.61049e-05	0.000206759
P25236	Selenop	Selenoprotein P	0.665784	-1.50199	0.00512671	0.00662477
P08104	Scn3a	Sodium channel protein type 3 subunit alpha	0.665054	-1.50364	0.00740091	0.00883227
Q5BK56	Gstm4	Glutathione S-transferase Mu 4	0.664424	-1.50506	0.0258899	0.0231946
Q641Z7	Smpdl3a	Acid sphingomyelinase-like phosphodiesterase 3a	0.663678	-1.50675	0.0107487	0.0117472
P70618	Mapk14	Mitogen-activated protein kinase 14	0.662008	-1.51056	0.000753139	0.00160939
P52925	Hmgb2	High mobility group protein B2	0.661433	-1.51187	0.0345196	0.0289307
O08593	Pde7a	High affinity cAMP-specific 3',5'-cyclic phosphodiesterase 7A (Fragment)	0.660948	-1.51298	0.013064	0.0137189
P46892	Cdk11b	Cyclin-dependent kinase 11B	0.659053	-1.51733	5.03586e-06	5.57879e-05
P63255	Crip1	Cysteine-rich protein 1	0.65774	-1.52036	2.07695e-05	0.000144389
P70560	Col12a1	Collagen alpha-1(XII) chain (Fragment)	0.657561	-1.52077	0.00502329	0.00652291
P13599	Fcgrt	IgG receptor FcRn large subunit p51	0.656976	-1.52213	0.00216294	0.00354624
Q9WVH8	Fbln5	Fibulin-5	0.654363	-1.5282	0.00507123	0.00656373
Q6AYC4	Capg	Macrophage-capping protein	0.653647	-1.52988	0.000701107	0.00154166
Q5U1Y0	Tmem192	Transmembrane protein 192	0.651117	-1.53582	0.00150078	0.00270582
P17708	Amd1	S-adenosylmethionine decarboxylase proenzyme	0.649446	-1.53977	0.000474003	0.00118278
Q68FN9	Fastkd3	FAST kinase domain-containing protein 3, mitochondrial	0.648449	-1.54214	0.00035682	0.000981101
B4F766	Dym	Dymeclin	0.648303	-1.54249	0.00250296	0.00393358
Q6P7D4	Cyp20a1	Cytochrome P450 20A1	0.647411	-1.54461	3.33398e-05	0.000195856
Q9QYP0	Megf8	Multiple epidermal growth factor-like domains protein 8	0.643644	-1.55365	0.00121686	0.00228989
Q2TA63	Tmem147	BOS complex subunit TMEM147	0.643564	-1.55385	0.00234289	0.00373736
P50297	Nat1	Arylamine N-acetyltransferase 1	0.640673	-1.56086	2.81515e-07	8.29949e-06
Q641W4	Rfc2	Replication factor C subunit 2	0.638683	-1.56572	3.53754e-05	0.000205539
Q63666	Vamp1	Vesicle-associated membrane protein 1	0.634981	-1.57485	2.26929e-06	3.68644e-05
P35353	Crhr1	Corticotropin-releasing factor receptor 1	0.634111	-1.57701	0.0115146	0.0124195
Q8VH49	Higd1a	HIG1 domain family member 1A, mitochondrial	0.627233	-1.5943	0.00130225	0.00240509
Q8VHQ7	Sytl4	Synaptotagmin-like protein 4	0.624897	-1.60026	0.000140835	0.000510727
Q5PQR8	Tprkb	EKC/KEOPS complex subunit Tprkb	0.623146	-1.60476	0.00313071	0.00458518
Q32PY9	Idnk	Probable gluconokinase	0.621956	-1.60783	0.00419224	0.00570431
Q99P82	Cldn11	Claudin-11	0.617748	-1.61878	0.000439261	0.00112428
P53369	Nudt1	Oxidized purine nucleoside triphosphate hydrolase	0.614346	-1.62775	0.000436539	0.00112228
Q5FVL7	Dnaaf2	Protein kintoun	0.612796	-1.63186	0.0267051	0.0237311
P49801	Rgs6	Regulator of G-protein signaling 6 (Fragment)	0.608172	-1.64427	3.41282e-10	2.71661e-07
O35787	Kif1c	Kinesin-like protein KIF1C	0.606817	-1.64794	9.67809e-05	0.000402285
D3ZD05	Kank2	KN motif and ankyrin repeat domain-containing protein 2	0.60618	-1.64968	3.75107e-06	4.97643e-05
O88407	Faim2	Protein lifeguard 2	0.596016	-1.67781	0.000848151	0.00175243
Q52KK4	Naf1	H/ACA ribonucleoprotein complex non-core subunit NAF1	0.595851	-1.67827	2.19463e-07	6.98591e-06
Q4G056	Tdp1	Tyrosyl-DNA phosphodiesterase 1	0.59578	-1.67847	0.00470045	0.00621522
Q68FR2	Bin2	Bridging integrator 2	0.595524	-1.67919	0.00108466	0.00211098
Q6DGF4	Zfand6	AN1-type zinc finger protein 6	0.594848	-1.6811	0.000119004	0.00046022
Q9ESZ0	Xrcc1	DNA repair protein XRCC1	0.593052	-1.68619	0.0151248	0.0153956
Q3MHT4	Tut1	Speckle targeted PIP5K1A-regulated poly(A) polymerase	0.588156	-1.70023	0.0435535	0.0345487
D4A1F2	Mical2	[F-actin]-monooxygenase MICAL2	0.58491	-1.70966	0.00412447	0.00562653
Q925D4	Tmem176b	Transmembrane protein 176B	0.583129	-1.71489	0.00124688	0.00233808
Q9R0D6	Tcn2	Transcobalamin-2	0.583029	-1.71518	0.000658413	0.00146806
Q63376	Nrxn2	Neurexin-2-beta	0.582183	-1.71767	0.000338006	0.000937053
P47816	Pdcd2	Programmed cell death protein 2	0.579939	-1.72432	0.000176844	0.000590209
Q4V886	Paf1	RNA polymerase II-associated factor 1 homolog	0.579421	-1.72586	0.00768601	0.0090638
Q9WVM4	Icmt	Protein-S-isoprenylcysteine O-methyltransferase	0.578077	-1.72987	0.000515228	0.00125459
Q62997	Gfra1	GDNF family receptor alpha-1	0.576102	-1.7358	2.1679e-05	0.000148232
Q9JM15	Slc38a1	Sodium-coupled neutral amino acid symporter 1	0.575814	-1.73667	3.81737e-05	0.000216273
D4A2H2	Sptlc1	Serine palmitoyltransferase 1	0.575752	-1.73686	3.36847e-06	4.59544e-05
Q6Q760	Nalcn	Sodium leak channel NALCN	0.573358	-1.74411	3.91345e-05	0.000220929
Q62665	Lgals8	Galectin-8	0.571699	-1.74917	0.000319533	0.000905153
P06238	A2m	Alpha-2-macroglobulin	0.571228	-1.75062	0.00894505	0.0102156
O08874	Pkn2	Serine/threonine-protein kinase N2	0.56983	-1.75491	0.000571279	0.00133105
Q6P777	Mvb12a	Multivesicular body subunit 12A	0.568653	-1.75854	0.00361178	0.00506604
Q68FU1	Plekhf1	Pleckstrin homology domain-containing family F member 1	0.567584	-1.76185	5.04049e-05	0.000261757
P61149	Fgf1	Fibroblast growth factor 1	0.565763	-1.76752	1.67537e-05	0.000125044
Q5M834	Dtnbp1	Dysbindin	0.564845	-1.7704	0.00193308	0.00325314
Q63494	Kcnab3	Voltage-gated potassium channel subunit beta-3	0.564421	-1.77173	0.0230365	0.0211755
P02683	Nsg1	Neuronal vesicle trafficking-associated protein 1	0.564085	-1.77278	8.59602e-05	0.000369861
P97541	Hspb6	Heat shock protein beta-6	0.561926	-1.77959	0.0211838	0.01992
Q9WTQ0	Prkcq	Protein kinase C theta type	0.557759	-1.79289	0.0116448	0.0124923
P22057	Ptgds	Prostaglandin-H2 D-isomerase	0.556472	-1.79704	0.0195649	0.0187296
Q3SWT0	Pecam1	Platelet endothelial cell adhesion molecule	0.551667	-1.81269	0.0105394	0.0116169
P84082	Arf2	ADP-ribosylation factor 2	0.55148	-1.8133	0.00333135	0.00476935
P47853	Bgn	Biglycan	0.551046	-1.81473	0.000725132	0.00157277
Q2TBJ5	Atg12	Ubiquitin-like protein ATG12	0.549236	-1.82071	0.000272987	0.000807799
Q2TGJ1	Zdhhc18	Palmitoyltransferase ZDHHC18	0.54713	-1.82772	5.39868e-07	1.40897e-05
Q9EPQ0	Slc24a3	Sodium/potassium/calcium exchanger 3 (Fragment)	0.546571	-1.82959	5.36433e-08	2.94483e-06
P07756	Cps1	Carbamoyl-phosphate synthase [ammonia], mitochondrial	0.545764	-1.83229	0.000626099	0.00140983
Q6P6T5	Ocln	Occludin	0.544365	-1.837	0.000809342	0.001699
Q9JIX5	Chd8	Chromodomain-helicase-DNA-binding protein 8	0.543556	-1.83974	8.17188e-06	7.80092e-05
Q9Z1Z9	Pdlim7	PDZ and LIM domain protein 7	0.542727	-1.84255	3.04255e-05	0.000186298
P24594	Igfbp5	Insulin-like growth factor-binding protein 5	0.541648	-1.84622	0.020067	0.0190385
Q9EQY6	Pigm	GPI mannosyltransferase 1	0.541315	-1.84735	3.10035e-05	0.000187222
Q66HD5	Clip4	CAP-Gly domain-containing linker protein 4	0.538635	-1.85654	0.00140529	0.00256562
P55314	C8b	Complement component C8 beta chain	0.536941	-1.8624	0.00783184	0.00919114
Q569C0	Tmem100	Transmembrane protein 100	0.530234	-1.88596	0.00163908	0.00286435
P08934	Kng1	Kininogen-1	0.520562	-1.921	0.00054716	0.00130401
Q6AXS8	Tpgs2	Tubulin polyglutamylase complex subunit 2	0.519692	-1.92422	0.000119049	0.00046022
B1H222	Gorab	RAB6-interacting golgin	0.517588	-1.93204	0.000810457	0.001699
Q5U206	Calml3	Calmodulin-like protein 3	0.515401	-1.94024	0.00186801	0.00316632
Q8K5B3	Mcfd2	Multiple coagulation factor deficiency protein 2 homolog	0.507609	-1.97002	2.05128e-05	0.00014337
Q5U2X1	Fbxo9	F-box only protein 9	0.502501	-1.99004	0.00112493	0.00217077
Q5XI53	Cacul1	CDK2-associated and cullin domain-containing protein 1	0.500353	-1.99859	0.00543458	0.00688842
Q9R0I6	Xiap	E3 ubiquitin-protein ligase XIAP	0.498279	-2.00691	0.00120469	0.00227505
Q3B8P0	Parl	Presenilin-associated rhomboid-like protein, mitochondrial	0.494859	-2.02078	0.000278465	0.000820955
Q8CIX1	Rims4	Regulating synaptic membrane exocytosis protein 4	0.494222	-2.02338	0.0218146	0.0203449
P85171	Mdga1	MAM domain-containing glycosylphosphatidylinositol anchor protein 1	0.48923	-2.04403	0.0052373	0.00672945
B5DF21	Samd4a	Protein Smaug homolog 1	0.482663	-2.07184	0.00825827	0.00958947
Q9JHY1	F11r	Junctional adhesion molecule A	0.480953	-2.0792	4.30524e-06	5.27226e-05
A1L1K4	Cdc42se2	CDC42 small effector protein 2	0.480622	-2.08064	7.97722e-06	7.74374e-05
Q6P6W3	Hdac3	Histone deacetylase 3	0.474699	-2.1066	1.0343e-06	2.11686e-05
B5DF07	Prorp	Mitochondrial ribonuclease P catalytic subunit	0.470844	-2.12385	5.59697e-05	0.000275863
Q5EB59	Med23	Mediator of RNA polymerase II transcription subunit 23	0.46962	-2.12938	3.3773e-06	4.59544e-05
P62603	Trim26	Tripartite motif-containing protein 26	0.463556	-2.15724	6.10012e-05	0.000289892
Q6AYQ4	Tmem109	Transmembrane protein 109	0.46042	-2.17193	0.000682513	0.00151121
Q99JB3	Fut9	4-galactosyl-N-acetylglucosaminide 3-alpha-L-fucosyltransferase 9	0.460209	-2.17293	1.68086e-05	0.000125044
Q9QYN8	Hrh3	Histamine H3 receptor	0.458233	-2.1823	0.000403657	0.00106571
Q07257	Tgfb2	Transforming growth factor beta-2 proprotein	0.454494	-2.20025	0.0174604	0.0171905
Q9QZA1	Phlda1	Pleckstrin homology-like domain family A member 1	0.448635	-2.22898	0.00464939	0.00618882
Q9QUZ8	Gmeb1	Glucocorticoid modulatory element-binding protein 1	0.442906	-2.25782	0.0194526	0.0186333
P83883	Rpl36a	Large ribosomal subunit protein eL42	0.442591	-2.25942	0.0186482	0.0180255
Q91ZS3	Sdf4	45 kDa calcium-binding protein	0.439998	-2.27274	0.0023681	0.00376625
Q3LUD3	N4bp3	Nedd4 binding protein 3	0.425744	-2.34883	0.00033695	0.000936169
Q63315	Cdh22	Cadherin-22	0.424813	-2.35398	0.000833081	0.00173368
Q5PPG7	Eif2d	Eukaryotic translation initiation factor 2D	0.422841	-2.36495	0.000236351	0.000730624
Q5M853	Kxd1	KxDL motif-containing protein 1	0.41853	-2.38931	0.0136698	0.0142424
D3ZSC8	Dnajc17	DnaJ homolog subfamily C member 17	0.415285	-2.40798	4.60274e-05	0.000246748
Q63796	Map3k12	Mitogen-activated protein kinase kinase kinase 12	0.411512	-2.43006	0.0292048	0.0253374
Q6IV57	Rnf141	RING finger protein 141	0.407136	-2.45618	0.0395979	0.032196
Q05754	Dbh	Dopamine beta-hydroxylase	0.392793	-2.54587	0.0198525	0.0188688
P24053	Nmbr	Neuromedin-B receptor	0.37029	-2.70059	0.00162711	0.00284654
Q6GX83	Gxylt1	Glucoside xylosyltransferase 1	0.361946	-2.76284	5.17302e-08	2.94123e-06
Q62689	Jak2	Tyrosine-protein kinase JAK2	0.354886	-2.81781	0.0276055	0.0242672
Q9Z118	Ptbp3	Polypyrimidine tract-binding protein 3	0.343015	-2.91532	5.68112e-05	0.000277787
Q6AY46	Trmt61a	tRNA (adenine(58)-N(1))-methyltransferase catalytic subunit TRMT61A	0.339458	-2.94587	0.000886276	0.00181123
Q6AYE5	Oaf	Out at first protein homolog	0.337409	-2.96376	1.26893e-05	0.000104131
Q80WL2	Bysl	Bystin	0.322004	-3.10555	0.000226968	0.000709257
Q6AYZ1	Tuba1c	Tubulin alpha-1C chain	0.259026	-3.86062	2.27385e-09	9.04992e-07
P18890	Arhgap39	Rho GTPase-activating protein 39 (Fragment)	0.232649	-4.29832	0.000377446	0.00101359
O08949	Gtf2a1	Transcription initiation factor IIA subunit 1	0.225543	-4.43375	8.24181e-05	0.000357519
B2RYE5	Epb41l4b	Band 4.1-like protein 4B	0.220923	-4.52645	0.00199624	0.00333474
Q5EAN7	Terf2ip	Telomeric repeat-binding factor 2-interacting protein 1	0.213308	-4.68807	0.000102053	0.000416587
P04157	Ptprc	Receptor-type tyrosine-protein phosphatase C	0.210369	-4.75355	1.70185e-07	6.15761e-06
M0R4F8	Dnmbp	Dynamin-binding protein	0.183544	-5.44827	0.0143551	0.0147882

## Sheet: Supplementary Table S9-prot,Hp
ProteinGroups	Genes	ProteinDescriptions	Ratio	Fold change	Pvalue	Qvalue			In Table S9 proteins with fold change > 1.25 are included, for further analysis fold change > 1.5 was applied
P14141	Ca3	Carbonic anhydrase 3	5.70086183353059	5.70086	9.80138e-05	0.000496356
P06866	Hp	Haptoglobin	3.247625469384978	3.24763	0.00168536	0.00357623
Q8K4Y7	Cant1	Soluble calcium-activated nucleotidase 1	2.448460468371685	2.44846	9.67555e-05	0.000493275
O88267	Acot1	Acyl-coenzyme A thioesterase 1	2.4426965233421774	2.4427	0.000119633	0.000576319
Q710E6	Suco	SUN domain-containing ossification factor	2.2348192843818224	2.23482	0.00405654	0.0065904
Q6AYR4	Tor2a	Torsin-2A	2.2098300070734096	2.20983	0.0492872	0.0427757
P80299	Ephx2	Bifunctional epoxide hydrolase 2	2.0334104690410277	2.03341	0.000604873	0.00177929
Q0V8T6	Cntnap5a	Contactin-associated protein like 5-1	1.9306535237895937	1.93065	0.0502666	0.0434893
D3ZSK5	Setd6	N-lysine methyltransferase SETD6	1.8594485607247164	1.85945	0.0138453	0.0162622
P02683	Nsg1	Neuronal vesicle trafficking-associated protein 1	1.8407653308377299	1.84077	0.000170542	0.000715916
Q5BJN8	Sde2	UBL fusion protein SDE2	1.755079177416705	1.75508	0.0414751	0.0372977
Q5M886	Adprm	Manganese-dependent ADP-ribose/CDP-alcohol diphosphatase	1.7515550527217048	1.75156	5.21092e-07	2.26961e-05
P0C548	Pnpla2	Patatin-like phospholipase domain-containing protein 2	1.7186187091581122	1.71862	0.0491352	0.042666
Q5XFV8	Cox14	Cytochrome c oxidase assembly protein COX14	1.7048396595636208	1.70484	0.000190381	0.00076244
Q5BJS4	Fundc1	FUN14 domain-containing protein 1	1.6548235760835013	1.65482	5.49817e-05	0.00033229
Q5GH57	Xkr6	XK-related protein 6	1.59575401022435	1.59575	0.00288188	0.00517996
P63255	Crip1	Cysteine-rich protein 1	1.5688412132529779	1.56884	0.0155629	0.0177405
D4A3K5	H1-1	Histone H1.1	1.5228422627794842	1.52284	0.0517467	0.0444689
Q5XFW2	Trub2	Pseudouridylate synthase TRUB2, mitochondrial	1.520218773730381	1.52022	0.0449273	0.0397176
D4A4K3	Atg14	Beclin 1-associated autophagy-related key regulator	1.4610727010038316	1.46107	0.023911	0.0246986
P97531	Trip10	Cdc42-interacting protein 4	1.453102024287225	1.4531	0.0134369	0.0159401
P09215	Prkcd	Protein kinase C delta type	1.4308064998004961	1.43081	0.00788892	0.0106944
Q62689	Jak2	Tyrosine-protein kinase JAK2	1.429716483248781	1.42972	0.000995849	0.0025385
Q64268	Serpind1	Heparin cofactor 2	1.4244644337831147	1.42446	0.0584398	0.0489305
P63312	Tmsb10	Thymosin beta-10	1.4232439223407956	1.42324	0.00388444	0.00640782
Q9WVM4	Icmt	Protein-S-isoprenylcysteine O-methyltransferase	1.4208314557601445	1.42083	0.00780194	0.0106198
B0BNL6	Arrdc1	Arrestin domain-containing protein 1	1.3895611118646778	1.38956	0.00324006	0.00563077
P47967	Lgals5	Galectin-5	1.3855340592455487	1.38553	0.0306947	0.0295394
Q63544	Sncg	Gamma-synuclein	1.3780516600772095	1.37805	0.014189	0.0165721
P53369	Nudt1	Oxidized purine nucleoside triphosphate hydrolase	1.3771410252716705	1.37714	0.00245958	0.00465583
Q4G050	Mknk1	MAP kinase-interacting serine/threonine-protein kinase 1	1.3746277654534158	1.37463	0.0538448	0.0460199
Q6MGA9	Brd2	Bromodomain-containing protein 2	1.3683274840021293	1.36833	0.0400137	0.0362215
O70199	Ugdh	UDP-glucose 6-dehydrogenase	1.3533609520721315	1.35336	0.0431485	0.0384725
Q5U4F4	Tmem135	Transmembrane protein 135	1.3522120377122844	1.35221	0.0319663	0.0306036
P84082	Arf2	ADP-ribosylation factor 2	1.3381772790538362	1.33818	3.429e-05	0.000254943
Q6IUU3	Qsox1	Sulfhydryl oxidase 1	1.3356992993839323	1.3357	0.00179268	0.00372895
Q5RJP0	Akr1b7	Aldo-keto reductase family 1 member B7	1.3333226332481607	1.33332	0.000146863	0.000646236
P06238	A2m	Alpha-2-macroglobulin	1.3176906172582463	1.31769	0.0198366	0.0213803
P02696	Rbp1	Retinol-binding protein 1	1.3172738602595935	1.31727	0.00155429	0.0033592
Q8VHE9	Retsat	All-trans-retinol 13,14-reductase	1.310524117322906	1.31052	0.0149177	0.0172294
P48450	Lss	Lanosterol synthase	1.3079544840707509	1.30795	0.012935	0.0155871
P08011	Mgst1	Microsomal glutathione S-transferase 1	1.3072367908971658	1.30724	0.00191563	0.00390405
P21451	Ednrb	Endothelin receptor type B	1.3041870429110296	1.30419	8.03647e-05	0.000432253
P23928	Cryab	Alpha-crystallin B chain	1.301947775324449	1.30195	0.0130904	0.0156745
P62329	Tmsb4x	Thymosin beta-4	1.290556807915081	1.29056	0.00445078	0.0070584
P51647	Aldh1a1	Aldehyde dehydrogenase 1A1	1.2783596660060699	1.27836	0.00819623	0.0109679
P50115	S100a8	Protein S100-A8	1.2661417587102055	1.26614	0.0395398	0.0359099
P23562	Slc4a1	Band 3 anion transport protein	1.2656951657721918	1.2657	5.006e-06	7.62905e-05
P02680	Fgg	Fibrinogen gamma chain	1.2607775741764906	1.26078	0.0107862	0.0136325
Q63530	Pter	Phosphotriesterase-related protein	1.2555694037896978	1.25557	0.00647752	0.00933707
Q68FU1	Plekhf1	Pleckstrin homology domain-containing family F member 1	0.7996847293961481	-1.25049	0.000374212	0.00123646
D3Z8X7	Cep104	Centrosomal protein of 104 kDa	0.7992062430424403	-1.25124	0.00389018	0.00640782
Q5RJQ7	Sdhaf2	Succinate dehydrogenase assembly factor 2, mitochondrial	0.7980087933706121	-1.25312	0.000921124	0.00241456
O09178	Ampd3	AMP deaminase 3	0.7970578788778184	-1.25461	0.000134368	0.000613518
Q03344	Atp5if1	ATPase inhibitor, mitochondrial	0.7952790184660772	-1.25742	0.0156609	0.0178277
P46413	Gss	Glutathione synthetase	0.794641003388319	-1.25843	3.42854e-06	6.33136e-05
Q5BJU3	Samd14	Sterile alpha motif domain-containing protein 14	0.7941367080835331	-1.25923	2.29479e-05	0.000192623
Q68FV8	Ubtd1	Ubiquitin domain-containing protein 1	0.7933804322693139	-1.26043	3.59002e-07	1.70475e-05
Q4L208	Slc9a8	Sodium/hydrogen exchanger 8	0.7920770805273037	-1.2625	0.00753061	0.0103952
P84109	Sorbs1	Sorbin and SH3 domain-containing protein 1 (Fragment)	0.7916061992859077	-1.26325	0.00104083	0.00260018
D3ZFB6	Prrt2	Proline-rich transmembrane protein 2	0.7910694879962058	-1.26411	3.4077e-05	0.000254943
Q5BJM8	Slc30a7	Zinc transporter 7	0.7895315839968019	-1.26657	0.000336237	0.00115004
Q80XF7	Gjc2	Gap junction gamma-2 protein	0.7892044444878559	-1.2671	0.0326923	0.0311373
Q497C3	Mettl26	Methyltransferase-like 26	0.7890232029352353	-1.26739	0.00229239	0.00441478
Q920R3	Fads1	Acyl-CoA (8-3)-desaturase	0.7889949238182796	-1.26744	0.0227228	0.023707
B5D5N9	Slc7a2	Cationic amino acid transporter 2	0.7883113510685996	-1.26853	3.81753e-06	6.55334e-05
Q5M7T4	Yipf4	Protein YIPF4	0.7875749903077627	-1.26972	0.000303187	0.00108132
Q6AYT8	Mpzl1	Myelin protein zero-like protein 1	0.7869991967856144	-1.27065	5.33924e-05	0.000325845
Q01984	Hnmt	Histamine N-methyltransferase	0.7859565956298277	-1.27233	0.00269543	0.00494459
P70579	Grm8	Metabotropic glutamate receptor 8	0.784898196794401	-1.27405	0.00217054	0.00427929
Q62655	Tcf4	Transcription factor 4	0.7840321490466495	-1.27546	0.000347526	0.00116978
Q8K1G0	Clmp	CXADR-like membrane protein	0.7824762603866046	-1.27799	0.00412652	0.00667797
B2RYF7	Washc1	WASH complex subunit 1	0.7820016453197871	-1.27877	6.3974e-05	0.00037047
B5DFH9	Tmem150c	Transmembrane protein 150C	0.7817613717355665	-1.27916	0.0217772	0.0229579
P24388	Crhbp	Corticotropin-releasing factor-binding protein	0.7802305836089016	-1.28167	0.000160362	0.000692266
Q66H74	Golph3l	Golgi phosphoprotein 3-like	0.7783203425570665	-1.28482	0.00372946	0.00623577
P04094	Penk	Proenkephalin-A	0.7775619757216213	-1.28607	0.000530052	0.00160105
Q66HD5	Clip4	CAP-Gly domain-containing linker protein 4	0.7768584173226131	-1.28724	5.48603e-06	7.85655e-05
Q9WVC7	Akap6	A-kinase anchor protein 6	0.776757715136441	-1.2874	0.0110777	0.0139162
Q63448	Acox3	Peroxisomal acyl-coenzyme A oxidase 3	0.7762220697226934	-1.28829	0.0343425	0.0323448
P0CI71	NaN	Dyslexia-associated protein KIAA0319 homolog	0.7735943452981839	-1.29267	0.0389178	0.0355002
Q80ZG2	Itpkc	Inositol-trisphosphate 3-kinase C	0.7723809874109644	-1.2947	0.000390749	0.00127728
Q64595	Prkg2	cGMP-dependent protein kinase 2	0.7705570405564114	-1.29776	0.000893106	0.00236737
Q7TSF2	Slc17a8	Vesicular glutamate transporter 3	0.7693652661259113	-1.29977	0.00234762	0.00451068
Q5XI43	Mxra8	Matrix remodeling-associated protein 8	0.768446702236373	-1.30133	0.00499467	0.00767913
O89038	Mef2d	Myocyte-specific enhancer factor 2D	0.768188067620689	-1.30176	1.51635e-06	3.93776e-05
Q9WTQ1	Prkd1	Serine/threonine-protein kinase D1	0.7678477657524526	-1.30234	3.29878e-09	1.37064e-06
Q4V8A6	Bloc1s6	Biogenesis of lysosome-related organelles complex 1 subunit 6	0.7676521925212033	-1.30267	0.0539794	0.0460233
P09626	Atp4a	Potassium-transporting ATPase alpha chain 1	0.7664559233697822	-1.30471	0.00191679	0.00390405
Q498R1	Mtrr	Methionine synthase reductase	0.7663909620329961	-1.30482	0.00012728	0.000597567
P06760	Gusb	Beta-glucuronidase	0.7651621016726681	-1.30691	0.00398575	0.00650544
Q641X2	Leo1	RNA polymerase-associated protein LEO1	0.7639599061672618	-1.30897	0.00388671	0.00640782
Q499M5	Ankrd16	Ankyrin repeat domain-containing protein 16	0.7622464282684341	-1.31191	0.00341163	0.00582732
Q3MHC2	Ints11	Integrator complex subunit 11	0.7608371037764234	-1.31434	0.000757163	0.00211853
Q4QR75	Exosc9	Exosome complex component RRP45	0.7590546456765962	-1.31743	0.0012611	0.00291781
P83900	Rapgef5	Rap guanine nucleotide exchange factor 5	0.7581914840881196	-1.31893	0.00297159	0.0053277
Q6AZ83	G6pc3	Glucose-6-phosphatase 3	0.7559171235984024	-1.3229	1.07494e-05	0.000122366
P14942	Gsta4	Glutathione S-transferase alpha-4	0.7556482110698676	-1.32337	0.000232208	0.000879112
Q4QQU5	Yipf6	Protein YIPF6	0.755547143113164	-1.32354	0.0054662	0.0081993
Q63623	Scaf8	SR-related and CTD-associated factor 8	0.7551229013008726	-1.32429	0.0022832	0.00440729
Q6Y1S1	Myd88	Myeloid differentiation primary response protein MyD88	0.7546944428072669	-1.32504	4.07913e-06	6.55334e-05
Q71UE8	Nedd8	NEDD8	0.7539639288346839	-1.32632	0.000723128	0.00204258
P27213	Pts	6-pyruvoyl tetrahydrobiopterin synthase	0.7539330099404136	-1.32638	0.000784827	0.0021776
Q6WN19	Rtn2	Reticulon-2	0.753834227038764	-1.32655	4.03976e-05	0.000280551
O08658	Nup88	Nuclear pore complex protein Nup88	0.7513313995443307	-1.33097	0.00264103	0.00487169
P0C2B9	Mrpl42	28S ribosomal protein L42, mitochondrial	0.7504241480881226	-1.33258	1.82718e-05	0.000171569
Q0PMD2	Antxr1	Anthrax toxin receptor 1	0.7485931253523308	-1.33584	3.61781e-05	0.000262568
Q63754	Sncb	Beta-synuclein	0.7420877304919129	-1.34755	0.00307438	0.00543577
B5DF07	Prorp	Mitochondrial ribonuclease P catalytic subunit	0.7419268817466461	-1.34784	0.00166481	0.00354732
Q64725	Syk	Tyrosine-protein kinase SYK	0.7417122865829926	-1.34823	0.0211041	0.0224551
Q5RJS6	Mospd1	Motile sperm domain-containing protein 1	0.7412593694100753	-1.34906	1.04359e-05	0.000120448
D4A1R8	Cpne1	Copine-1	0.7411589349145323	-1.34924	0.000351657	0.00117834
P83883	Rpl36a	60S ribosomal protein L36a	0.7401653834889155	-1.35105	1.46712e-05	0.00014868
Q91ZS3	Sdf4	45 kDa calcium-binding protein	0.7398036080444951	-1.35171	8.80244e-05	0.000461687
P12390	Chrnb2	Neuronal acetylcholine receptor subunit beta-2	0.7391879106929125	-1.35284	0.0152227	0.017445
Q5M820	Mrfap1	MORF4 family-associated protein 1	0.7389302964546481	-1.35331	0.00354588	0.00600127
Q9Z143	Sema4f	Semaphorin-4F	0.7387006391063909	-1.35373	0.00054934	0.00164705
Q5U2S5	Snx24	Sorting nexin-24	0.7381143548384271	-1.3548	0.00867665	0.0114346
Q04940	Nrgn	Neurogranin	0.7368359794692283	-1.35715	0.0386661	0.0353872
P25886	Rpl29	60S ribosomal protein L29	0.7367354081193095	-1.35734	1.98089e-05	0.000179904
Q5I0K3	Clybl	Citramalyl-CoA lyase, mitochondrial	0.7341198962295857	-1.36218	0.00462055	0.00725401
P49743	Rxrb	Retinoic acid receptor RXR-beta (Fragment)	0.7338868413056976	-1.36261	1.66563e-05	0.000161031
P10980	Chrm2	Muscarinic acetylcholine receptor M2	0.7321566927831175	-1.36583	0.000488544	0.00152052
Q9WU68	Plekhb1	Pleckstrin homology domain-containing family B member 1	0.7319882228243885	-1.36614	0.000214968	0.000830504
Q68FR2	Bin2	Bridging integrator 2	0.7311306529756356	-1.36774	8.78217e-05	0.000461687
P47727	Cbr1	Carbonyl reductase [NADPH] 1	0.7305297979288478	-1.36887	5.79057e-08	7.2841e-06
Q5M9I5	Uqcrh	Cytochrome b-c1 complex subunit 6, mitochondrial	0.7305011904654994	-1.36892	6.9141e-08	7.2841e-06
P43427	Slc2a5	Solute carrier family 2, facilitated glucose transporter member 5	0.7252389100487082	-1.37886	0.00987742	0.0127159
Q4V9H5	Phf20l1	PHD finger protein 20-like protein 1	0.7251058404635948	-1.37911	0.000741469	0.00208515
P0C588	Cnnm4	Metal transporter CNNM4	0.724752260727666	-1.37978	0.00118206	0.00283634
Q6AYU1	Morf4l1	Mortality factor 4-like protein 1	0.7224083062567894	-1.38426	0.00765267	0.01052
P83006	Pafah2	Platelet-activating factor acetylhydrolase 2, cytoplasmic	0.7192080650964433	-1.39042	0.000133644	0.000613518
Q62751	Ireb2	Iron-responsive element-binding protein 2	0.7184572605411195	-1.39187	2.23894e-05	0.00019181
Q5FVF9	Btd	Biotinidase	0.7160317023178959	-1.39659	0.0437657	0.0389184
O35093	Timm23	Mitochondrial import inner membrane translocase subunit Tim23	0.7142120266712202	-1.40014	0.00104327	0.00260018
Q9JHE8	Ninj2	Ninjurin-2	0.714112044605735	-1.40034	0.00734623	0.010229
Q6AXZ0	Paip2	Polyadenylate-binding protein-interacting protein 2	0.7115983054667665	-1.40529	0.00303205	0.00540115
Q8CHM7	Hacl1	2-hydroxyacyl-CoA lyase 1	0.7110876820544879	-1.4063	0.000704447	0.00200135
Q6P6G2	NaN	Bombesin receptor-activated protein C6orf89 homolog	0.7105555619133634	-1.40735	0.0124252	0.0151509
Q5XIB1	Tssc4	Protein TSSC4	0.709587358247949	-1.40927	0.0247376	0.0252078
Q9JKB8	Prpf18	Pre-mRNA-splicing factor 18	0.7082988341697614	-1.41183	8.07553e-06	0.000102454
P97573	Inpp5d	Phosphatidylinositol 3,4,5-trisphosphate 5-phosphatase 1	0.7075402666404653	-1.41335	0.0102639	0.0131119
Q6AYP2	Mfap3l	Microfibrillar-associated protein 3-like	0.7071925666201421	-1.41404	0.000383797	0.00126061
Q80ZD7	Amigo1	Amphoterin-induced protein 1	0.7068189994057303	-1.41479	0.00733942	0.010229
Q2IBD0	St7	Suppressor of tumorigenicity 7 protein	0.7053721253826922	-1.41769	0.00112274	0.00273607
P63259	Actg1	Actin, cytoplasmic 2	0.7042437135451288	-1.41996	0.00195596	0.00395958
Q498T2	Chtop	Chromatin target of PRMT1 protein	0.7030833980885062	-1.42231	0.00200441	0.00403751
Q3LUD4	Lzts2	Leucine zipper putative tumor suppressor 2	0.6968847248822606	-1.43496	0.0114672	0.014276
Q5EB59	Med23	Mediator of RNA polymerase II transcription subunit 23	0.6967501915034846	-1.43523	7.19971e-07	2.84903e-05
Q99PW3	Neu1	Sialidase-1	0.6966524758864788	-1.43544	0.0277954	0.0274322
A6N6J5	Wdr35	WD repeat-containing protein 35	0.6945627624036919	-1.43975	0.00818729	0.0109679
Q6V7V2	Rtkn	Rhotekin	0.6944722378438465	-1.43994	1.43531e-05	0.000147252
P63090	Ptn	Pleiotrophin	0.694214871567288	-1.44048	1.6334e-06	4.05182e-05
P62966	Crabp1	Cellular retinoic acid-binding protein 1	0.6930021743910708	-1.443	0.0117133	0.0144783
Q5QJV7	Esrra	Steroid hormone receptor ERR1	0.6922865711759064	-1.44449	0.000645833	0.00186844
P47816	Pdcd2	Programmed cell death protein 2	0.6918502372121034	-1.4454	0.000427236	0.00136814
O88484	Pdp2	[Pyruvate dehydrogenase [acetyl-transferring]]-phosphatase 2, mitochondrial	0.6907559353597686	-1.44769	0.000136383	0.000617624
O08564	Plpp1	Phospholipid phosphatase 1	0.6905766306186271	-1.44807	0.00610833	0.0089288
Q9EQL9	Sharpin	Sharpin	0.6903544496279255	-1.44853	0.000644689	0.00186844
Q6P6S9	Entpd5	Ectonucleoside triphosphate diphosphohydrolase 5	0.6900826213633229	-1.4491	0.000183755	0.000750372
Q91XQ4	Polr2m	DNA-directed RNA polymerase II subunit GRINL1A	0.6894063290691199	-1.45052	0.0272838	0.0271637
Q5XI69	Dhx40	Probable ATP-dependent RNA helicase DHX40	0.6892381218324847	-1.45088	0.00335856	0.00576646
Q63187	Eloa	Elongin-A	0.6884842106004386	-1.45247	2.29372e-05	0.000192623
Q920L7	Elovl5	Elongation of very long chain fatty acids protein 5	0.6882004496271397	-1.45307	2.09466e-06	4.83518e-05
A1L1K4	Cdc42se2	CDC42 small effector protein 2	0.6877404003280986	-1.45404	0.0414943	0.0372977
Q99N37	Arhgap17	Rho GTPase-activating protein 17	0.6873861540976641	-1.45479	0.000182501	0.000747083
P70617	Ninj1	Ninjurin-1	0.6873699019270672	-1.45482	3.4196e-07	1.70475e-05
P21744	Igfbp4	Insulin-like growth factor-binding protein 4	0.6858910664398826	-1.45796	2.16942e-05	0.000189767
P07314	Ggt1	Glutathione hydrolase 1 proenzyme	0.6857851551788403	-1.45818	8.90265e-07	3.21657e-05
Q6P734	Serping1	Plasma protease C1 inhibitor	0.6855012115827261	-1.45879	0.0429706	0.0383551
P07824	Arg1	Arginase-1	0.684223937976375	-1.46151	0.00287103	0.00516972
Q68FN9	Fastkd3	FAST kinase domain-containing protein 3, mitochondrial	0.6838100624729719	-1.46239	0.0321748	0.0307856
Q5QE80	Aox3	Aldehyde oxidase 3	0.6822359540856967	-1.46577	0.000207402	0.000806342
P23347	Slc4a2	Anion exchange protein 2	0.6820716159192346	-1.46612	1.80644e-05	0.000170585
O35876	Smn1	Survival motor neuron protein	0.6811537652141759	-1.4681	3.9207e-06	6.55334e-05
P35233	Ptpn2	Tyrosine-protein phosphatase non-receptor type 2	0.6805750622371572	-1.46935	0.000134849	0.000613621
O88407	Faim2	Protein lifeguard 2	0.680080211716676	-1.47041	0.000737234	0.00207675
P60570	Panx1	Pannexin-1	0.6799170764288907	-1.47077	0.000191227	0.000763987
P22057	Ptgds	Prostaglandin-H2 D-isomerase	0.6797025331130284	-1.47123	0.00605197	0.00889335
Q68G31	Pbld	Phenazine biosynthesis-like domain-containing protein	0.6783919224960235	-1.47407	0.0186208	0.0203738
Q02974	Khk	Ketohexokinase	0.673346469715051	-1.48512	0.00427233	0.00686712
Q6GX83	Gxylt1	Glucoside xylosyltransferase 1	0.6727979311522879	-1.48633	0.000625724	0.00182927
P61808	Snn	Stannin	0.6723185486332153	-1.48739	0.00672164	0.00958915
Q4QQU6	Smndc1	Survival of motor neuron-related-splicing factor 30	0.6699252304141301	-1.4927	2.66588e-06	5.53836e-05
Q920H8	Heph	Hephaestin	0.6698034997770285	-1.49298	0.000455347	0.0014279
Q9JJL4	Rhoq	Rho-related GTP-binding protein RhoQ	0.6673324451634448	-1.4985	0.000104823	0.000521605
Q3SWT5	Slc41a3	Solute carrier family 41 member 3	0.665545626938727	-1.50253	0.000200424	0.000783774
Q9Z340	Pard3	Partitioning defective 3 homolog	0.6644445250867103	-1.50502	0.0383363	0.0351831
P0DW89	Zftraf1	Zinc finger TRAF-type-containing protein 1	0.6612997891107983	-1.51217	0.000113289	0.000553785
P07808	Npy	Pro-neuropeptide Y	0.6600062578868285	-1.51514	0.00350662	0.00595302
D3ZVP7	Zfyve21	Zinc finger FYVE domain-containing protein 21	0.6575889978375731	-1.52071	3.03319e-05	0.000240055
Q6R556	Scgn	Secretagogin	0.654412725903659	-1.52809	0.00214662	0.00425231
P28564	Htr1b	5-hydroxytryptamine receptor 1B	0.6542202142024895	-1.52854	0.0133349	0.0158644
Q5BK61	Snx20	Sorting nexin-20	0.6540280405399849	-1.52899	5.36254e-05	0.000325845
Q5EB73	Pgap4	Post-GPI attachment to proteins factor 4	0.645902855438181	-1.54822	1.57676e-07	1.18336e-05
Q4KM64	Jagn1	Protein jagunal homolog 1	0.6453792193080022	-1.54948	0.0193489	0.0209634
P51870	Cyp4f5	Cytochrome P450 4F5	0.6449029761025521	-1.55062	6.95495e-05	0.00038789
D4A8G3	Lurap1	Leucine rich adaptor protein 1	0.6428480627461415	-1.55558	0.049918	0.0432553
Q5FVR7	Cpsf4	Cleavage and polyadenylation specificity factor subunit 4	0.6394024591030245	-1.56396	1.51745e-05	0.000151928
Q9QY16	Ddx25	ATP-dependent RNA helicase DDX25	0.6387751549377143	-1.5655	4.81197e-06	7.47429e-05
Q62764	Ybx3	Y-box-binding protein 3	0.6380417207081898	-1.5673	3.13504e-05	0.000243478
Q5I0E3	NaN	Uncharacterized protein C7orf50 homolog	0.6373617470815113	-1.56897	0.01618	0.0182922
Q6AYD1	Mblac1	Metallo-beta-lactamase domain-containing protein 1	0.6361297623531943	-1.57201	0.000175487	0.000727586
Q5PQK1	Septin10	Septin-10	0.6355076666422005	-1.57355	5.23278e-05	0.000323304
P70486	Atrx	Transcriptional regulator ATRX (Fragment)	0.6349781215843459	-1.57486	9.53405e-07	3.3714e-05
Q5M9F0	Cstpp1	Centriolar satellite-associated tubulin polyglutamylase complex regulator 1	0.6342575384095992	-1.57665	0.000146044	0.000645546
P50279	Stx2	Syntaxin-2	0.632511102638153	-1.581	0.000723876	0.00204258
Q9WTQ0	Prkcq	Protein kinase C theta type	0.6295395578388064	-1.58846	0.0426804	0.0381844
Q63493	Cd1d	Antigen-presenting glycoprotein CD1d	0.6269501971893475	-1.59502	0.0087208	0.0114751
P55009	Aif1	Allograft inflammatory factor 1	0.6241917528348058	-1.60207	3.30127e-05	0.000252789
Q08420	Sod3	Extracellular superoxide dismutase [Cu-Zn]	0.6201698746288613	-1.61246	0.000550006	0.00164705
Q4W8E7	Ajap1	Adherens junction-associated protein 1	0.619115397494698	-1.61521	0.00161329	0.00346419
Q68FR5	Tmem209	Transmembrane protein 209	0.6174805652372474	-1.61948	0.00330089	0.00570278
A2VCW9	Aass	Alpha-aminoadipic semialdehyde synthase, mitochondrial	0.6148289822312868	-1.62647	3.43605e-05	0.000254943
Q05310	NaN	Leydig cell tumor 10 kDa protein	0.6135310683607765	-1.62991	0.00156569	0.00337946
Q52KK4	Naf1	H/ACA ribonucleoprotein complex non-core subunit NAF1	0.6117951829251229	-1.63453	1.66566e-06	4.07106e-05
F1LZ52	Klhl3	Kelch-like protein 3	0.611569809056844	-1.63514	0.00978126	0.0126411
Q5BKC6	Hspbap1	HSPB1-associated protein 1	0.6049831497945504	-1.65294	0.00249205	0.00468087
Q80ZG0	Ric8b	Synembryn-B	0.6030441614283482	-1.65825	0.0359936	0.0335386
A1IGU3	Arhgef37	Rho guanine nucleotide exchange factor 37	0.6018565814253797	-1.66153	0.010091	0.0129109
P43140	Adra1a	Alpha-1A adrenergic receptor	0.594870094724375	-1.68104	0.000977087	0.00250842
Q63376	Nrxn2	Neurexin-2-beta	0.5907017643878874	-1.6929	3.89876e-05	0.000275733
P63043	Stmn4	Stathmin-4	0.5899316493164409	-1.69511	0.00183107	0.00377675
P0C6P7	Fem1b	Protein fem-1 homolog B	0.5885889685766291	-1.69898	0.00652866	0.00937824
Q5RKG6	Trim35	E3 ubiquitin-protein ligase TRIM35	0.5869355295676972	-1.70376	0.000217666	0.000835475
Q5BJL5	Sbno1	Protein strawberry notch homolog 1	0.5835941954136163	-1.71352	1.24826e-07	1.0919e-05
Q8K1P9	Fads3	Fatty acid desaturase 3	0.581682913858757	-1.71915	0.0314675	0.0301609
Q5PQV5	Tpbg	Trophoblast glycoprotein	0.5777554919437977	-1.73084	0.00152319	0.00331354
Q9QYP0	Megf8	Multiple epidermal growth factor-like domains protein 8	0.5716517992243478	-1.74932	0.000170948	0.000715916
Q925D4	Tmem176b	Transmembrane protein 176B	0.5683900184141429	-1.75936	0.000147566	0.00064711
Q7TNK3	Znf24	Zinc finger protein 24	0.5666355493921031	-1.7648	4.17484e-05	0.000284712
P04157	Ptprc	Receptor-type tyrosine-protein phosphatase C	0.5645636975177045	-1.77128	0.0228086	0.0237513
Q66H21	Chpt1	Cholinephosphotransferase 1	0.5543168506436396	-1.80402	6.6512e-06	8.91476e-05
P0C2C1	Mrpl30	39S ribosomal protein L30, mitochondrial	0.5540478340815738	-1.8049	0.000197655	0.0007766
D4A1F2	Mical2	[F-actin]-monooxygenase MICAL2	0.5509960366606627	-1.8149	0.000158729	0.000686999
D3ZSC8	Dnajc17	DnaJ homolog subfamily C member 17	0.5448466707165173	-1.83538	2.77025e-05	0.000225694
O08950	Gtf2a2	Transcription initiation factor IIA subunit 2	0.5427050468805638	-1.84262	0.0010848	0.00266313
Q8K4I6	Cby1	Protein chibby homolog 1	0.5411475437685432	-1.84792	0.0026192	0.00484217
Q5M831	Dbndd1	Dysbindin domain-containing protein 1	0.5351477711878053	-1.86864	6.92884e-05	0.00038789
Q05754	Dbh	Dopamine beta-hydroxylase	0.5342347625472489	-1.87184	5.5845e-08	7.2841e-06
Q5PPI9	Ttll1	Polyglutamylase complex subunit TTLL1	0.5328796102832963	-1.8766	5.27575e-05	0.000324069
P18292	F2	Prothrombin	0.532236282503982	-1.87886	0.00392374	0.00643122
Q4FZU6	Anxa8	Annexin A8	0.5272214134003166	-1.89674	0.000480448	0.00149813
Q62865	Pde3a	cGMP-inhibited 3',5'-cyclic phosphodiesterase 3A	0.5195728841634604	-1.92466	2.79555e-06	5.59783e-05
Q5U1Y0	Tmem192	Transmembrane protein 192	0.5195630179856164	-1.92469	0.0293215	0.0284833
Q63164	Dnah1	Dynein axonemal heavy chain 1	0.5194561592689549	-1.92509	5.20579e-05	0.000323304
Q66HG0	Rnf13	E3 ubiquitin-protein ligase RNF13	0.5184721733751446	-1.92874	3.9528e-05	0.000276559
P01283	Vip	VIP peptides	0.515483246783604	-1.93993	0.0059994	0.00882831
Q66H58	Ints14	Integrator complex subunit 14	0.5148783859605819	-1.94221	0.00770417	0.0105559
Q62645	Grin2d	Glutamate receptor ionotropic, NMDA 2D	0.5113258154480833	-1.9557	0.0064143	0.00926201
Q9QZA1	Phlda1	Pleckstrin homology-like domain family A member 1	0.5072140578750394	-1.97155	0.000551955	0.00164991
Q9R0D6	Tcn2	Transcobalamin-2	0.5053538818483144	-1.97881	4.92763e-06	7.58308e-05
Q9EQ60	Cacna1h	Voltage-dependent T-type calcium channel subunit alpha-1H	0.49965457123197826	-2.00138	0.00383475	0.00637284
Q920M2	Rnf39	RING finger protein 39	0.4953890619042332	-2.01862	0.00176322	0.00368151
Q812E8	Nadsyn1	Glutamine-dependent NAD(+) synthetase	0.49482567667507865	-2.02091	0.00790589	0.0107087
Q2WEA5	Trpm1	Transient receptor potential cation channel subfamily M member 1	0.4825290691716149	-2.07241	0.00147063	0.00323733
B0BNK7	Lrfn3	Leucine-rich repeat and fibronectin type-III domain-containing protein 3	0.48112035905598644	-2.07848	1.70286e-07	1.18336e-05
Q62762	Csnk1g2	Casein kinase I isoform gamma-2	0.4703230337695726	-2.1262	1.17121e-05	0.00012891
P08699	Lgals3	Galectin-3	0.4658328311591017	-2.14669	1.53453e-05	0.000152718
Q5BJP2	Cwc15	Spliceosome-associated protein CWC15 homolog	0.45910722069158494	-2.17814	5.74985e-05	0.000342518
D3ZAZ5	Bcar3	Breast cancer anti-estrogen resistance protein 3 homolog	0.4585320530952744	-2.18087	0.0208684	0.0222392
Q5U303	Tab2	TGF-beta-activated kinase 1 and MAP3K7-binding protein 2	0.456250445430223	-2.19178	5.60746e-05	0.000336447
P63331	Ppp2ca	Serine/threonine-protein phosphatase 2A catalytic subunit alpha isoform	0.4421812828669229	-2.26152	0.000540346	0.00162691
Q8VHV8	Selenos	Selenoprotein S	0.4414929656903628	-2.26504	4.21298e-05	0.000285795
O54699	Slc29a2	Equilibrative nucleoside transporter 2	0.4404416080568201	-2.27045	0.0532936	0.0456332
Q4KLN6	Rrm2	Ribonucleoside-diphosphate reductase subunit M2	0.4297607648389253	-2.32688	0.000519472	0.00157576
Q642F4	Sec22a	Vesicle-trafficking protein SEC22a	0.42836307692135045	-2.33447	2.5677e-06	5.41311e-05
Q5RJT0	NaN	Ashwin	0.42561967491725106	-2.34952	4.55873e-05	0.000298369
Q5U2Y3	Mpp7	MAGUK p55 subfamily member 7	0.42035157272468215	-2.37896	8.88872e-08	8.69003e-06
Q5U4E8	Prmt7	Protein arginine N-methyltransferase 7	0.4191700231814433	-2.38567	2.97016e-05	0.000237327
P52164	Max	Protein max	0.4006689096509931	-2.49583	0.00401548	0.00654287
O88553	Zfp37	Zinc finger protein 37	0.3894336004626346	-2.56783	6.50833e-05	0.000375585
Q4KM33	Plek	Pleckstrin	0.38206756641224654	-2.61734	1.11156e-06	3.44935e-05
Q80VL0	Ipcef1	Interactor protein for cytohesin exchange factors 1	0.3751339938235606	-2.66571	0.00119839	0.0028516
Q6AYK5	Lyar	Cell growth-regulating nucleolar protein	0.3748539655196215	-2.66771	0.000135129	0.000613621
Q3T1I5	Srebf2	Sterol regulatory element-binding protein 2	0.3601297915744971	-2.77678	4.56871e-05	0.000298369
Q62862	Map2k5	Dual specificity mitogen-activated protein kinase kinase 5	0.35611377278101847	-2.80809	7.65877e-06	9.94444e-05
P53670	Limk2	LIM domain kinase 2	0.34244463914385737	-2.92018	1.33466e-06	3.63639e-05
Q5XIE9	Med20	Mediator of RNA polymerase II transcription subunit 20	0.31585778474954246	-3.16598	0.0144599	0.0168294
Q08834	Mgat5	Alpha-1,6-mannosylglycoprotein 6-beta-N-acetylglucosaminyltransferase A	0.31356964856119146	-3.18908	0.000819533	0.00223656
P06302	Ptma	Prothymosin alpha	0.30473928345943513	-3.28149	2.20215e-05	0.000190623
Q66HF2	Tm9sf1	Transmembrane 9 superfamily member 1	0.30176096548266007	-3.31388	0.0204273	0.021833
Q32Q05	Yod1	Ubiquitin thioesterase OTU1	0.2927993414334907	-3.41531	1.40857e-06	3.71595e-05
Q06000	Lpl	Lipoprotein lipase	0.2925269539079858	-3.41849	0.0459953	0.0404681
Q9JHE5	Slc38a2	Sodium-coupled neutral amino acid symporter 2	0.2861053286969738	-3.49522	0.00101298	0.00255862
Q63921	Ptgs1	Prostaglandin G/H synthase 1	0.2683196909892185	-3.7269	0.0018095	0.00374986
G3V8V5	Kcnk4	Potassium channel subfamily K member 4	0.26745821622516036	-3.7389	2.06498e-08	5.71999e-06
B1H222	Gorab	RAB6-interacting golgin	0.26177909298922225	-3.82001	0.00101571	0.00256162
Q8K3Y6	Zc3hav1	Zinc finger CCCH-type antiviral protein 1	0.24369662211891804	-4.10346	0.00250189	0.00468787
Q8R515	Zhx1	Zinc fingers and homeoboxes protein 1	0.23072182487405435	-4.33422	0.0583668	0.0488939

[truncated: 2 more sheets: Supplemetary Table S10-enr,FCx, Supplementary Table S11-enr,Hp]
